# Supplementary material for: 1,3-Bis(2-anilino-2-oxoeth­yl)-1H-imidazol-3-ium chloride dimethyl­formamide monosolvate
Source: Acta Crystallogr Sect E Struct Rep Online. 2012 Nov 3;68(Pt 12):o3286. doi: 10.1107/S1600536812045059 (PMC3588832; doi:10.1107/S1600536812045059)
Supplement: Supplementary file 1 [file e-68-o3286-sup1.cif]

##############################################################################
#                                                                            #
# This CIF contains the data in a paper accepted for publication in          #
# Acta Crystallographica Section E. It conforms to the requirements of       #
# Notes for Authors for Acta Crystallographica Section E, and has been       #
# peer reviewed under the auspices of the IUCr Commission on Journals.       #
#                                                                            #
# Full details of the Crystallographic Information File format               #
# are given in the paper "The Crystallographic Information File (CIF):       #
# a New Standard Archive File for Crystallography" by S. R. Hall, F. H.      #
# Allen and I. D. Brown [Acta Cryst. (1991), A47, 655-685].                  #
#                                                                            #
# The current version of the core CIF dictionary is obtainable from          #
# ftp://ftp.iucr.org/pub/cif_core.dic.                                       #
#                                                                            #
# Software is freely available for graphical display of the structure(s)     #
# in this CIF. For information consult the CIF software page                 #
# http://www.iucr.org/resources/cif/software.                                #
#                                                                            #
# This file may be used for bona fide research purposes within the           #
# scientific community so long as proper attribution is given to the journal # 
# article from which it was obtained.                                        #
#                                                                            #
##############################################################################
data_I
_audit_creation_method     SHELXL-97
_chemical_name_systematic
;
1,3-Bis(2-anilino-2-oxoethyl)-1<i>H</i>-imidazol-3-ium chloride
dimethylformamide monosolvate
;
_chemical_name_common     ?
_chemical_formula_moiety     'C19 H19 N4 O2 +, Cl -, C3 H7 N O'
_chemical_formula_sum     'C22 H26 Cl N5 O3'
_chemical_formula_iupac     'C19 H19 N4 O2 +, Cl -, C3 H7 N O'
_chemical_formula_weight     443.93
_chemical_melting_point     ?
_symmetry_cell_setting     triclinic
_symmetry_space_group_name_H-M     'P -1'
_symmetry_space_group_name_Hall     '-P 1'
loop_
    _symmetry_equiv_pos_as_xyz
    'x, y, z'
    '-x, -y, -z'
_cell_length_a     9.2352(5)
_cell_length_b     9.9907(5)
_cell_length_c     14.0805(7)
_cell_angle_alpha     109.119(3)
_cell_angle_beta     96.342(3)
_cell_angle_gamma     107.224(3)
_cell_volume     1141.05(11)
_cell_formula_units_Z     2
_cell_measurement_reflns_used     6152
_cell_measurement_theta_min     2.3
_cell_measurement_theta_max     28.3
_cell_measurement_temperature     150(2)
_exptl_crystal_description     plate
_exptl_crystal_colour     colourless
_exptl_crystal_size_max     0.50
_exptl_crystal_size_mid     0.32
_exptl_crystal_size_min     0.22
_exptl_crystal_density_diffrn     1.292
_exptl_crystal_density_meas     ?
_exptl_crystal_density_method     'not measured'
_exptl_crystal_F_000     468
_exptl_absorpt_coefficient_mu     0.200
_exptl_absorpt_correction_type     multi-scan
_exptl_absorpt_process_details     '(SADABS; Sheldrick, 2003)'
_exptl_absorpt_correction_T_min     0.8825
_exptl_absorpt_correction_T_max     0.9573
_exptl_special_details     ?
_diffrn_ambient_temperature     150(2)
_diffrn_radiation_type     MoK\a
_diffrn_radiation_wavelength     0.71073
_diffrn_radiation_monochromator     graphite
_diffrn_measurement_device_type     'Bruker SMART APEXII CCD'
_diffrn_measurement_method     '\w scans'
_diffrn_detector_area_resol_mean     ?
_diffrn_reflns_number     13404
_diffrn_reflns_av_R_equivalents     0.0177
_diffrn_reflns_av_sigmaI/netI     0.0220
_diffrn_reflns_theta_min     2.25
_diffrn_reflns_theta_max     28.32
_diffrn_reflns_theta_full     28.32
_diffrn_measured_fraction_theta_max     0.996
_diffrn_measured_fraction_theta_full     0.996
_diffrn_reflns_limit_h_min     -12
_diffrn_reflns_limit_h_max     12
_diffrn_reflns_limit_k_min     -13
_diffrn_reflns_limit_k_max     13
_diffrn_reflns_limit_l_min     -18
_diffrn_reflns_limit_l_max     17
_diffrn_standards_number     0
_diffrn_standards_interval_count     .
_diffrn_standards_interval_time     .
_diffrn_standards_decay_%     ?
_refine_special_details
;
Refinement of <i>F</i>^2^ against ALL reflections. The weighted <i>R</i>-factor
<i>wR</i> and goodness of fit <i>S</i> are based on <i>F</i>^2^, conventional
<i>R</i>-factors <i>R</i> are based on <i>F</i>, with <i>F</i> set to zero for
negative <i>F</i>^2^. The threshold expression of <i>F</i>^2^ >
\s(<i>F</i>^2^) is used only for calculating <i>R</i>-factors(gt) <i>etc</i>.
and is not relevant to the choice of reflections for refinement.
<i>R</i>-factors based on <i>F</i>^2^ are statistically about twice as large
as those based on <i>F</i>, and <i>R</i>- factors based on ALL data will be
even larger.
;
_reflns_number_total     5676
_reflns_number_gt     4849
_reflns_threshold_expression     I>2\s(I)
_refine_ls_structure_factor_coef     Fsqd
_refine_ls_matrix_type     full
_refine_ls_R_factor_all     0.0403
_refine_ls_R_factor_gt     0.0334
_refine_ls_wR_factor_gt     0.0867
_refine_ls_wR_factor_ref     0.0906
_refine_ls_goodness_of_fit_ref     1.056
_refine_ls_restrained_S_all     1.056
_refine_ls_number_reflns     5676
_refine_ls_number_parameters     282
_refine_ls_number_restraints     0
_refine_ls_hydrogen_treatment     constr
_refine_ls_weighting_scheme     calc
_refine_ls_weighting_details
         'calc w=1/[\s^2^(Fo^2^)+(0.0418P)^2^+0.3283P] where P=(Fo^2^+2Fc^2^)/3'
_atom_sites_solution_hydrogens     geom
_atom_sites_solution_primary     direct
_atom_sites_solution_secondary     difmap
_refine_ls_shift/su_max     0.002
_refine_ls_shift/su_mean     0.000
_refine_diff_density_max     0.270
_refine_diff_density_min     -0.199
_refine_ls_extinction_method     none
_refine_ls_extinction_coef     ?
loop_
    _atom_type_symbol
    _atom_type_description
    _atom_type_scat_dispersion_real
    _atom_type_scat_dispersion_imag
    _atom_type_scat_source
    C C 0.0033 0.0016 'International Tables Vol C Tables 4.2.6.8 and 6.1.1.4'
    H H 0.0000 0.0000 'International Tables Vol C Tables 4.2.6.8 and 6.1.1.4'
    N N 0.0061 0.0033 'International Tables Vol C Tables 4.2.6.8 and 6.1.1.4'
    O O 0.0106 0.0060 'International Tables Vol C Tables 4.2.6.8 and 6.1.1.4'
    Cl Cl 0.1484 0.1585 'International Tables Vol C Tables 4.2.6.8 and 6.1.1.4'
_computing_data_collection     'APEX2 (Bruker, 2007)'
_computing_cell_refinement     'SAINT (Bruker, 2007)'
_computing_data_reduction     'SAINT (Bruker, 2007)'
_computing_structure_solution     'SHELXTL (Sheldrick, 2008)'
_computing_structure_refinement     'SHELXTL (Sheldrick, 2008)'
_computing_molecular_graphics     'SHELXTL (Sheldrick, 2008)'
_computing_publication_material     'DIAMOND (Brandenburg, 2006)'
loop_
    _atom_site_type_symbol
    _atom_site_label
    _atom_site_fract_x
    _atom_site_fract_y
    _atom_site_fract_z
    _atom_site_U_iso_or_equiv
    _atom_site_adp_type
    _atom_site_calc_flag
    _atom_site_refinement_flags
    _atom_site_occupancy
    _atom_site_symmetry_multiplicity
    _atom_site_disorder_assembly
    _atom_site_disorder_group
    C C1 0.45911(12) 0.71326(12) 0.46996(8) 0.0221(2) Uani d . 1 1 . .
    H H1 0.4207 0.7855 0.5108 0.027 Uiso calc R 1 1 . .
    C C2 0.47374(13) 0.49834(12) 0.36866(9) 0.0242(2) Uani d . 1 1 . .
    H H2 0.4457 0.3943 0.3265 0.029 Uiso calc R 1 1 . .
    C C3 0.61439(13) 0.60839(12) 0.39059(9) 0.0242(2) Uani d . 1 1 . .
    H H3 0.7040 0.5962 0.3672 0.029 Uiso calc R 1 1 . .
    C C6 0.96547(12) 1.12971(12) 0.77366(9) 0.0242(2) Uani d . 1 1 . .
    C C7 0.99535(14) 1.04413(14) 0.82886(10) 0.0310(3) Uani d . 1 1 . .
    H H7 0.9590 0.9368 0.7969 0.037 Uiso calc R 1 1 . .
    C C8 1.07892(16) 1.11709(17) 0.93125(11) 0.0392(3) Uani d . 1 1 . .
    H H8 1.1012 1.0590 0.9686 0.047 Uiso calc R 1 1 . .
    C C9 1.12987(17) 1.27310(18) 0.97937(11) 0.0438(3) Uani d . 1 1 . .
    H H9 1.1858 1.3219 1.0495 0.053 Uiso calc R 1 1 . .
    C C10 1.09870(18) 1.35748(16) 0.92440(12) 0.0443(3) Uani d . 1 1 . .
    H H10 1.1332 1.4646 0.9573 0.053 Uiso calc R 1 1 . .
    C C11 1.01746(15) 1.28717(14) 0.82159(11) 0.0334(3) Uani d . 1 1 . .
    H H11 0.9975 1.3460 0.7842 0.040 Uiso calc R 1 1 . .
    C C12 0.21858(12) 0.48847(12) 0.42117(9) 0.0228(2) Uani d . 1 1 . .
    H H12A 0.1854 0.5583 0.4746 0.027 Uiso calc R 1 1 . .
    H H12B 0.2138 0.4004 0.4401 0.027 Uiso calc R 1 1 . .
    C C13 0.10731(13) 0.43442(12) 0.31724(9) 0.0229(2) Uani d . 1 1 . .
    C C14 -0.17305(13) 0.28559(12) 0.23667(9) 0.0265(2) Uani d . 1 1 . .
    C C15 -0.17370(16) 0.27958(17) 0.13651(11) 0.0406(3) Uani d . 1 1 . .
    H H15 -0.0785 0.3132 0.1169 0.049 Uiso calc R 1 1 . .
    C C16 -0.31538(19) 0.2237(2) 0.06535(13) 0.0543(4) Uani d . 1 1 . .
    H H16 -0.3164 0.2187 -0.0033 0.065 Uiso calc R 1 1 . .
    C C17 -0.45506(17) 0.17540(18) 0.09346(14) 0.0509(4) Uani d . 1 1 . .
    H H17 -0.5511 0.1409 0.0450 0.061 Uiso calc R 1 1 . .
    C C18 -0.45412(16) 0.17760(16) 0.19224(13) 0.0438(3) Uani d . 1 1 . .
    H H18 -0.5495 0.1416 0.2111 0.053 Uiso calc R 1 1 . .
    C C19 -0.31349(15) 0.23256(15) 0.26377(11) 0.0350(3) Uani d . 1 1 . .
    H H19 -0.3130 0.2340 0.3316 0.042 Uiso calc R 1 1 . .
    C C20 0.72883(13) 0.88905(12) 0.50232(9) 0.0242(2) Uani d . 1 1 . .
    H H20A 0.6916 0.9693 0.4951 0.029 Uiso calc R 1 1 . .
    H H20B 0.8162 0.8883 0.4675 0.029 Uiso calc R 1 1 . .
    C C21 0.78517(12) 0.92260(12) 0.61644(9) 0.0224(2) Uani d . 1 1 . .
    C C22 0.33318(17) 0.13837(18) 0.76265(14) 0.0485(4) Uani d . 1 1 . .
    H H22A 0.2929 0.0459 0.7000 0.073 Uiso calc R 1 1 . .
    H H22B 0.2750 0.2049 0.7590 0.073 Uiso calc R 1 1 . .
    H H22C 0.3210 0.1118 0.8232 0.073 Uiso calc R 1 1 . .
    C C23 0.57161(19) 0.36610(16) 0.85242(11) 0.0437(3) Uani d . 1 1 . .
    H H23A 0.6817 0.4056 0.8512 0.066 Uiso calc R 1 1 . .
    H H23B 0.5633 0.3596 0.9197 0.066 Uiso calc R 1 1 . .
    H H23C 0.5201 0.4341 0.8410 0.066 Uiso calc R 1 1 . .
    C C24 0.57427(14) 0.15345(14) 0.70631(10) 0.0287(2) Uani d . 1 1 . .
    H H24 0.6815 0.2093 0.7163 0.034 Uiso calc R 1 1 . .
    Cl Cl1 0.04385(3) 0.75405(3) 0.48455(2) 0.02976(8) Uani d . 1 1 . .
    N N1 0.60237(11) 0.74204(10) 0.45370(7) 0.02214(19) Uani d . 1 1 . .
    N N2 0.37871(10) 0.56600(10) 0.41932(7) 0.02100(18) Uani d . 1 1 . .
    N N4 -0.03447(11) 0.33950(11) 0.31377(7) 0.0248(2) Uani d . 1 1 . .
    H H4 -0.0412 0.3078 0.3651 0.030 Uiso calc R 1 1 . .
    N N5 0.89023(11) 1.06440(10) 0.66757(7) 0.02343(19) Uani d . 1 1 . .
    H H5 0.9141 1.1215 0.6314 0.028 Uiso calc R 1 1 . .
    N N6 0.49695(12) 0.21613(12) 0.77134(8) 0.0311(2) Uani d . 1 1 . .
    O O1 0.14435(10) 0.47707(10) 0.24851(7) 0.0329(2) Uani d . 1 1 . .
    O O3 0.73894(10) 0.82875(9) 0.65467(7) 0.02789(18) Uani d . 1 1 . .
    O O4 0.51865(11) 0.02961(10) 0.63458(7) 0.0347(2) Uani d . 1 1 . .
loop_
    _atom_site_aniso_label
    _atom_site_aniso_U_11
    _atom_site_aniso_U_22
    _atom_site_aniso_U_33
    _atom_site_aniso_U_12
    _atom_site_aniso_U_13
    _atom_site_aniso_U_23
    C1 0.0213(5) 0.0193(5) 0.0242(5) 0.0060(4) 0.0035(4) 0.0081(4)
    C2 0.0243(5) 0.0198(5) 0.0264(5) 0.0085(4) 0.0042(4) 0.0062(4)
    C3 0.0232(5) 0.0231(5) 0.0267(5) 0.0097(4) 0.0048(4) 0.0087(4)
    C6 0.0173(5) 0.0235(5) 0.0273(5) 0.0039(4) 0.0055(4) 0.0070(4)
    C7 0.0268(6) 0.0288(6) 0.0323(6) 0.0009(5) 0.0044(5) 0.0139(5)
    C8 0.0329(7) 0.0482(8) 0.0321(7) 0.0020(6) 0.0057(5) 0.0214(6)
    C9 0.0382(7) 0.0515(8) 0.0258(6) 0.0051(6) 0.0045(6) 0.0054(6)
    C10 0.0399(8) 0.0323(7) 0.0411(8) 0.0093(6) 0.0010(6) -0.0047(6)
    C11 0.0283(6) 0.0246(6) 0.0396(7) 0.0089(5) 0.0014(5) 0.0050(5)
    C12 0.0187(5) 0.0229(5) 0.0255(5) 0.0043(4) 0.0038(4) 0.0104(4)
    C13 0.0212(5) 0.0213(5) 0.0253(5) 0.0067(4) 0.0043(4) 0.0088(4)
    C14 0.0214(5) 0.0226(5) 0.0304(6) 0.0050(4) 0.0018(4) 0.0073(4)
    C15 0.0293(7) 0.0486(8) 0.0348(7) 0.0011(6) 0.0003(5) 0.0180(6)
    C16 0.0431(9) 0.0620(10) 0.0418(8) 0.0000(7) -0.0096(7) 0.0227(8)
    C17 0.0296(7) 0.0474(8) 0.0568(10) 0.0047(6) -0.0129(7) 0.0117(7)
    C18 0.0218(6) 0.0399(7) 0.0531(9) 0.0055(5) 0.0044(6) 0.0034(6)
    C19 0.0253(6) 0.0346(6) 0.0349(7) 0.0051(5) 0.0076(5) 0.0051(5)
    C20 0.0208(5) 0.0186(5) 0.0282(5) 0.0016(4) 0.0032(4) 0.0083(4)
    C21 0.0173(5) 0.0197(5) 0.0289(5) 0.0056(4) 0.0048(4) 0.0086(4)
    C22 0.0321(7) 0.0494(8) 0.0585(10) 0.0109(6) 0.0224(7) 0.0128(7)
    C23 0.0502(9) 0.0397(7) 0.0298(7) 0.0094(6) 0.0076(6) 0.0054(6)
    C24 0.0228(5) 0.0331(6) 0.0324(6) 0.0101(5) 0.0065(5) 0.0147(5)
    Cl1 0.03040(15) 0.02890(14) 0.03696(16) 0.01106(11) 0.01239(12) 0.01916(12)
    N1 0.0201(4) 0.0190(4) 0.0248(4) 0.0049(3) 0.0028(4) 0.0078(4)
    N2 0.0188(4) 0.0193(4) 0.0235(4) 0.0056(3) 0.0025(3) 0.0082(3)
    N4 0.0207(5) 0.0260(4) 0.0253(5) 0.0036(4) 0.0030(4) 0.0117(4)
    N5 0.0212(4) 0.0192(4) 0.0275(5) 0.0028(3) 0.0034(4) 0.0103(4)
    N6 0.0268(5) 0.0322(5) 0.0307(5) 0.0083(4) 0.0082(4) 0.0090(4)
    O1 0.0255(4) 0.0406(5) 0.0300(4) 0.0028(4) 0.0039(3) 0.0189(4)
    O3 0.0264(4) 0.0218(4) 0.0321(4) 0.0024(3) 0.0044(3) 0.0122(3)
    O4 0.0314(5) 0.0316(4) 0.0381(5) 0.0131(4) 0.0075(4) 0.0078(4)
_geom_special_details
;
All e.s.d.'s (except the e.s.d. in the dihedral angle between two l.s. planes)
are estimated using the full covariance matrix. The cell e.s.d.'s are taken
into account individually in the estimation of e.s.d.'s in distances, angles
and torsion angles; correlations between e.s.d.'s in cell parameters are only
used when they are defined by crystal symmetry. An approximate (isotropic)
treatment of cell e.s.d.'s is used for estimating e.s.d.'s involving l.s.
planes.
;
loop_
    _geom_bond_atom_site_label_1
    _geom_bond_atom_site_label_2
    _geom_bond_site_symmetry_2
    _geom_bond_distance
    _geom_bond_publ_flag
    C1 N1 . 1.3306(14) ?
    C1 N2 . 1.3316(13) ?
    C1 H1 . 0.9500 ?
    C2 C3 . 1.3545(16) ?
    C2 N2 . 1.3819(14) ?
    C2 H2 . 0.9500 ?
    C3 N1 . 1.3846(14) ?
    C3 H3 . 0.9500 ?
    C6 C7 . 1.3924(17) ?
    C6 C11 . 1.3951(16) ?
    C6 N5 . 1.4155(15) ?
    C7 C8 . 1.3922(18) ?
    C7 H7 . 0.9500 ?
    C8 C9 . 1.383(2) ?
    C8 H8 . 0.9500 ?
    C9 C10 . 1.384(2) ?
    C9 H9 . 0.9500 ?
    C10 C11 . 1.391(2) ?
    C10 H10 . 0.9500 ?
    C11 H11 . 0.9500 ?
    C12 N2 . 1.4598(14) ?
    C12 C13 . 1.5201(15) ?
    C12 H12A . 0.9900 ?
    C12 H12B . 0.9900 ?
    C13 O1 . 1.2215(14) ?
    C13 N4 . 1.3550(14) ?
    C14 C15 . 1.3912(18) ?
    C14 C19 . 1.3939(17) ?
    C14 N4 . 1.4172(14) ?
    C15 C16 . 1.392(2) ?
    C15 H15 . 0.9500 ?
    C16 C17 . 1.387(2) ?
    C16 H16 . 0.9500 ?
    C17 C18 . 1.383(2) ?
    C17 H17 . 0.9500 ?
    C18 C19 . 1.3889(19) ?
    C18 H18 . 0.9500 ?
    C19 H19 . 0.9500 ?
    C20 N1 . 1.4624(13) ?
    C20 C21 . 1.5245(16) ?
    C20 H20A . 0.9900 ?
    C20 H20B . 0.9900 ?
    C21 O3 . 1.2229(13) ?
    C21 N5 . 1.3529(14) ?
    C22 N6 . 1.4515(17) ?
    C22 H22A . 0.9800 ?
    C22 H22B . 0.9800 ?
    C22 H22C . 0.9800 ?
    C23 N6 . 1.4552(17) ?
    C23 H23A . 0.9800 ?
    C23 H23B . 0.9800 ?
    C23 H23C . 0.9800 ?
    C24 O4 . 1.2268(15) ?
    C24 N6 . 1.3319(16) ?
    C24 H24 . 0.9500 ?
    N4 H4 . 0.8800 ?
    N5 H5 . 0.8800 ?
loop_
    _geom_angle_atom_site_label_1
    _geom_angle_atom_site_label_2
    _geom_angle_atom_site_label_3
    _geom_angle_site_symmetry_1
    _geom_angle_site_symmetry_3
    _geom_angle
    _geom_angle_publ_flag
    N1 C1 N2 . . 108.43(9) ?
    N1 C1 H1 . . 125.8 ?
    N2 C1 H1 . . 125.8 ?
    C3 C2 N2 . . 107.04(9) ?
    C3 C2 H2 . . 126.5 ?
    N2 C2 H2 . . 126.5 ?
    C2 C3 N1 . . 106.80(10) ?
    C2 C3 H3 . . 126.6 ?
    N1 C3 H3 . . 126.6 ?
    C7 C6 C11 . . 119.90(11) ?
    C7 C6 N5 . . 122.69(10) ?
    C11 C6 N5 . . 117.33(11) ?
    C8 C7 C6 . . 119.49(12) ?
    C8 C7 H7 . . 120.3 ?
    C6 C7 H7 . . 120.3 ?
    C9 C8 C7 . . 120.86(13) ?
    C9 C8 H8 . . 119.6 ?
    C7 C8 H8 . . 119.6 ?
    C8 C9 C10 . . 119.40(13) ?
    C8 C9 H9 . . 120.3 ?
    C10 C9 H9 . . 120.3 ?
    C9 C10 C11 . . 120.73(13) ?
    C9 C10 H10 . . 119.6 ?
    C11 C10 H10 . . 119.6 ?
    C10 C11 C6 . . 119.62(13) ?
    C10 C11 H11 . . 120.2 ?
    C6 C11 H11 . . 120.2 ?
    N2 C12 C13 . . 111.82(9) ?
    N2 C12 H12A . . 109.3 ?
    C13 C12 H12A . . 109.3 ?
    N2 C12 H12B . . 109.3 ?
    C13 C12 H12B . . 109.3 ?
    H12A C12 H12B . . 107.9 ?
    O1 C13 N4 . . 126.11(11) ?
    O1 C13 C12 . . 122.49(10) ?
    N4 C13 C12 . . 111.38(9) ?
    C15 C14 C19 . . 119.73(12) ?
    C15 C14 N4 . . 123.11(11) ?
    C19 C14 N4 . . 117.14(11) ?
    C14 C15 C16 . . 119.31(14) ?
    C14 C15 H15 . . 120.3 ?
    C16 C15 H15 . . 120.3 ?
    C17 C16 C15 . . 120.81(15) ?
    C17 C16 H16 . . 119.6 ?
    C15 C16 H16 . . 119.6 ?
    C18 C17 C16 . . 119.81(14) ?
    C18 C17 H17 . . 120.1 ?
    C16 C17 H17 . . 120.1 ?
    C17 C18 C19 . . 119.86(14) ?
    C17 C18 H18 . . 120.1 ?
    C19 C18 H18 . . 120.1 ?
    C18 C19 C14 . . 120.44(13) ?
    C18 C19 H19 . . 119.8 ?
    C14 C19 H19 . . 119.8 ?
    N1 C20 C21 . . 110.01(9) ?
    N1 C20 H20A . . 109.7 ?
    C21 C20 H20A . . 109.7 ?
    N1 C20 H20B . . 109.7 ?
    C21 C20 H20B . . 109.7 ?
    H20A C20 H20B . . 108.2 ?
    O3 C21 N5 . . 125.42(11) ?
    O3 C21 C20 . . 122.24(10) ?
    N5 C21 C20 . . 112.34(9) ?
    N6 C22 H22A . . 109.5 ?
    N6 C22 H22B . . 109.5 ?
    H22A C22 H22B . . 109.5 ?
    N6 C22 H22C . . 109.5 ?
    H22A C22 H22C . . 109.5 ?
    H22B C22 H22C . . 109.5 ?
    N6 C23 H23A . . 109.5 ?
    N6 C23 H23B . . 109.5 ?
    H23A C23 H23B . . 109.5 ?
    N6 C23 H23C . . 109.5 ?
    H23A C23 H23C . . 109.5 ?
    H23B C23 H23C . . 109.5 ?
    O4 C24 N6 . . 125.49(12) ?
    O4 C24 H24 . . 117.3 ?
    N6 C24 H24 . . 117.3 ?
    C1 N1 C3 . . 108.89(9) ?
    C1 N1 C20 . . 124.81(9) ?
    C3 N1 C20 . . 126.11(10) ?
    C1 N2 C2 . . 108.84(9) ?
    C1 N2 C12 . . 125.25(9) ?
    C2 N2 C12 . . 125.86(9) ?
    C13 N4 C14 . . 127.22(10) ?
    C13 N4 H4 . . 116.4 ?
    C14 N4 H4 . . 116.4 ?
    C21 N5 C6 . . 126.27(9) ?
    C21 N5 H5 . . 116.9 ?
    C6 N5 H5 . . 116.9 ?
    C24 N6 C22 . . 121.12(11) ?
    C24 N6 C23 . . 121.65(11) ?
    C22 N6 C23 . . 117.22(12) ?
loop_
    _geom_hbond_atom_site_label_D
    _geom_hbond_atom_site_label_H
    _geom_hbond_atom_site_label_A
    _geom_hbond_site_symmetry_A
    _geom_hbond_distance_DH
    _geom_hbond_distance_HA
    _geom_hbond_distance_DA
    _geom_hbond_angle_DHA
    _geom_hbond_publ_flag
    N4 H4 Cl1 2_566 0.88 2.39 3.2696(10) 174 yes
    N5 H5 Cl1 2_676 0.88 2.35 3.2292(10) 172 yes
    C1 H1 O4 1_565 0.95 2.32 3.0910(14) 138 yes
    C2 H2 O3 2_666 0.95 2.49 3.1619(13) 128 yes
    C12 H12A Cl1 . 0.99 2.63 3.4269(12) 137 yes
    C12 H12B O3 2_666 0.99 2.44 3.1544(14) 129 yes
    C20 H20A O4 2_666 0.99 2.52 3.2790(15) 133 yes
    C23 H23A O1 2_666 0.98 2.53 3.3472(18) 141 yes
    C22 H22A O4 . 0.98 2.40 2.8049(18) 104 no
    C15 H15 O1 . 0.95 2.35 2.9178(16) 118 no
    C7 H7 O3 . 0.95 2.39 2.9147(15) 115 no
data_global
_journal_date_recd_electronic     2012-10-25
_journal_date_accepted     2012-10-31
_journal_name_full     'Acta Crystallographica, Section E'
_journal_year     2012
_journal_volume     68
_journal_issue     12
_journal_page_first     o3286
_journal_page_last     o3286
_journal_paper_category     QO
_journal_paper_doi     10.1107/S1600536812045059
_journal_coeditor_code     ZS2241
_publ_contact_author_name     'Lee, Hon Man'
_publ_contact_author_address
;
Department of Chemistry
National Changhua University of Education
Changhua
Taiwan 50058
;
_publ_contact_author_email     'leehm@cc.ncue.edu.tw'
_publ_contact_author_fax     '886-4-7211190'
_publ_contact_author_phone     '886-4-7232105ext3523'
_publ_section_title
;
1,3-Bis(2-anilino-2-oxoethyl)-1<i>H</i>-imidazol-3-ium chloride
dimethylformamide monosolvate
;
loop_
    _publ_author_name
    _publ_author_footnote
    _publ_author_address
    'Lee, Hon Man' .
;
Department of Chemistry
National Changhua University of Education
Changhua
Taiwan 50058
;
    'Zeng, Jing-Yao' .
;
Department of Chemistry
National Changhua University of Education
Changhua
Taiwan 50058
;
