# Supplementary material for: 1,3-Bis(2-anilino-2-oxoeth­yl)-1H-imidazol-3-ium chloride dimethyl­formamide monosolvate
Source: Acta Crystallogr Sect E Struct Rep Online. 2012 Nov 3;68(Pt 12):o3286. doi: 10.1107/S1600536812045059 (PMC3588832; doi:10.1107/S1600536812045059)
Supplement: Supplementary file 2 [file e-68-o3286-Isup2.hkl]

# 
# h,k,l, Fc-squared, Fo-squared, sigma(Fo-squared) and status flag 
# 
data_I
_shelx_title ' alan554 in P-1' 
_shelx_refln_list_code          4 
_shelx_F_calc_maximum      131.67 
_exptl_crystal_F_000       468.00 
_reflns_d_resolution_high  0.7491 
 
loop_ 
 _symmetry_equiv_pos_as_xyz 
 'x, y, z' 
 '-x, -y, -z' 
 
_cell_length_a     9.2352 
_cell_length_b     9.9907 
_cell_length_c    14.0805 
_cell_angle_alpha 109.119 
_cell_angle_beta   96.342 
_cell_angle_gamma 107.224 
 
_shelx_F_squared_multiplier     1.000 
 
loop_ 
 _refln_index_h 
 _refln_index_k 
 _refln_index_l 
 _refln_F_squared_calc 
 _refln_F_squared_meas 
 _refln_F_squared_sigma 
 _refln_observed_status 
   1   0   0       64.40       79.23      1.35 o 
   2   0   0     5632.54     5568.92     93.36 o 
   3   0   0       39.69       40.55      0.78 o 
   4   0   0      305.08      336.34      3.52 o 
   5   0   0       25.95       20.58      0.63 o 
   6   0   0       22.56       17.39      0.48 o 
   7   0   0       12.12       15.91      1.15 o 
   8   0   0        0.35        0.57      0.89 o 
   9   0   0        6.36        5.87      1.12 o 
  10   0   0        2.55        2.73      1.32 o 
  11   0   0       14.21       17.73      2.82 o 
 -11   1   0        8.34        6.92      1.60 o 
 -10   1   0       12.27       15.42      1.51 o 
  -9   1   0        0.21        0.06      1.03 o 
  -8   1   0      145.32      133.92      2.33 o 
  -7   1   0     1810.83     1807.33     21.03 o 
  -6   1   0       65.09       62.97      1.75 o 
  -5   1   0     1791.49     1860.37     21.43 o 
  -4   1   0     1338.87     1442.90     16.65 o 
  -3   1   0      550.68      514.18      6.14 o 
  -2   1   0      232.33      229.31      2.78 o 
  -1   1   0       90.38      113.04      4.84 o 
   0   1   0       58.61       53.89      1.38 o 
   1   1   0        7.61        3.95      0.24 o 
   2   1   0        0.06        0.84      0.21 o 
   3   1   0     2546.64     2591.51     25.31 o 
   4   1   0     1049.42     1089.16      9.70 o 
   5   1   0       45.65       38.63      0.86 o 
   6   1   0       27.42       27.77      1.22 o 
   7   1   0     1504.30     1519.79     22.99 o 
   8   1   0        8.88        7.82      1.10 o 
   9   1   0       50.17       56.11      4.14 o 
  10   1   0       15.45       18.35      2.66 o 
  11   1   0        1.02        3.46      2.62 o 
 -11   2   0        1.67        1.25      1.45 o 
 -10   2   0        9.39       12.01      1.42 o 
  -9   2   0      128.33      119.45      2.86 o 
  -8   2   0      557.17      532.69      6.76 o 
  -7   2   0       36.06       33.06      1.06 o 
  -6   2   0       95.60       97.87      1.71 o 
  -5   2   0        1.12       -0.42      0.42 o 
  -4   2   0       67.63       66.25      1.17 o 
  -3   2   0     6084.46     6162.01    133.54 o 
  -2   2   0     1692.23     1684.26     35.69 o 
  -1   2   0      275.82      244.69      2.52 o 
   0   2   0     3623.11     3630.91     52.84 o 
   1   2   0      401.12      438.97      4.46 o 
   2   2   0       74.63       56.06      0.83 o 
   3   2   0       10.96       14.74      0.46 o 
   4   2   0      262.20      274.99      3.03 o 
   5   2   0       65.54       59.82      0.97 o 
   6   2   0      157.75      169.96      1.96 o 
   7   2   0       50.53       48.35      1.42 o 
   8   2   0      184.66      181.13      3.74 o 
   9   2   0      100.97      106.06      4.54 o 
  10   2   0      198.04      198.12      6.26 o 
 -12   3   0        0.16        0.10      1.75 o 
 -11   3   0        0.63       -0.18      1.44 o 
 -10   3   0       47.60       46.19      1.89 o 
  -9   3   0       27.45       29.76      1.24 o 
  -8   3   0        4.81        4.84      0.79 o 
  -7   3   0      480.24      468.16      5.93 o 
  -6   3   0      150.46      131.63      2.09 o 
  -5   3   0      713.10      730.36      8.70 o 
  -4   3   0      221.82      177.48      2.40 o 
  -3   3   0       13.36       16.96      0.45 o 
  -2   3   0     2640.58     2686.38     26.20 o 
  -1   3   0     7340.60     6719.36     84.13 o 
   0   3   0      875.57      843.67      8.39 o 
   1   3   0       83.59       90.73      1.17 o 
   2   3   0        7.05        9.36      0.52 o 
   3   3   0      136.30      177.80      2.12 o 
   4   3   0      431.76      440.90      7.01 o 
   5   3   0        4.29        2.96      0.50 o 
   6   3   0        9.75        9.56      0.59 o 
   7   3   0      232.61      238.23      3.04 o 
   8   3   0       10.32       10.30      1.36 o 
   9   3   0        3.26       -0.05      1.40 o 
  10   3   0       51.20       44.88      3.47 o 
 -12   4   0       31.25       35.54      2.27 o 
 -11   4   0      104.30      100.15      3.49 o 
 -10   4   0        4.82        2.38      1.22 o 
  -9   4   0      187.14      184.01      3.03 o 
  -8   4   0        0.08        0.52      0.69 o 
  -7   4   0        1.35        1.57      0.90 o 
  -6   4   0     1414.69     1508.04     17.59 o 
  -5   4   0        0.16        0.61      0.40 o 
  -4   4   0      178.46      184.84      2.38 o 
  -3   4   0      298.74      332.78      3.50 o 
  -2   4   0      246.34      257.13      3.25 o 
  -1   4   0        3.11       -0.32      0.33 o 
   0   4   0      792.63      810.01      8.13 o 
   1   4   0      140.25      113.13      1.66 o 
   2   4   0     1320.50     1402.64     13.96 o 
   3   4   0      184.45      197.80      2.39 o 
   4   4   0       51.94       47.59      1.06 o 
   5   4   0        7.57       11.86      0.68 o 
   6   4   0      160.07      170.25      2.10 o 
   7   4   0       13.28       10.47      1.29 o 
   8   4   0        0.06        0.58      1.34 o 
   9   4   0        0.30       -1.56      2.27 o 
 -12   5   0        5.72        4.85      1.70 o 
 -11   5   0        0.07        0.44      1.39 o 
 -10   5   0      165.09      159.36      2.92 o 
  -9   5   0       51.98       50.23      1.64 o 
  -8   5   0       24.99       24.08      1.07 o 
  -7   5   0      125.20      109.30      2.01 o 
  -6   5   0       91.54       99.70      1.78 o 
  -5   5   0      147.69      139.18      2.45 o 
  -4   5   0      896.12      961.57      9.65 o 
  -3   5   0      412.77      428.84      5.25 o 
  -2   5   0       40.31       42.38      1.02 o 
  -1   5   0     2768.07     2882.96     32.63 o 
   0   5   0      133.47      150.91      2.23 o 
   1   5   0      363.36      391.58      4.20 o 
   2   5   0       69.75       64.68      1.17 o 
   3   5   0       40.75       40.27      1.30 o 
   4   5   0      410.55      403.72      4.51 o 
   5   5   0       37.31       39.02      2.10 o 
   6   5   0        0.26        0.54      0.74 o 
   7   5   0        7.56        7.77      1.12 o 
   8   5   0        1.07        1.40      1.69 o 
 -12   6   0       36.83       39.70      2.29 o 
 -11   6   0       21.62       15.19      1.74 o 
 -10   6   0      196.00      180.56      3.17 o 
  -9   6   0       61.17       58.79      1.78 o 
  -8   6   0        8.15        8.89      0.92 o 
  -7   6   0       38.45       41.03      1.29 o 
  -6   6   0      223.61      207.98      3.02 o 
  -5   6   0       69.86       77.78      1.79 o 
  -4   6   0       36.83       39.90      1.17 o 
  -3   6   0      595.75      594.58      7.21 o 
  -2   6   0        4.38        7.40      0.61 o 
  -1   6   0      786.97      757.78      9.06 o 
   0   6   0      160.21      160.38      3.03 o 
   1   6   0       57.12       54.26      1.06 o 
   2   6   0        5.83        8.31      0.61 o 
   3   6   0      102.79       99.42      2.29 o 
   4   6   0      415.13      381.87      4.39 o 
   5   6   0        0.20        0.58      0.75 o 
   6   6   0       55.70       54.12      1.49 o 
   7   6   0       10.25       13.90      1.63 o 
 -11   7   0       13.87        9.38      2.48 o 
 -10   7   0       10.55        9.72      1.23 o 
  -9   7   0        1.99        1.04      0.99 o 
  -8   7   0       64.01       70.06      2.07 o 
  -7   7   0      309.95      310.53      5.42 o 
  -6   7   0       81.94       95.03      4.56 o 
  -5   7   0      167.01      169.64      2.65 o 
  -4   7   0       75.84       73.81      1.62 o 
  -3   7   0       20.80       26.42      1.22 o 
  -2   7   0      298.70      305.80      4.14 o 
  -1   7   0        2.62        3.39      0.66 o 
   0   7   0        0.09        0.02      0.68 o 
   1   7   0       12.29       16.36      0.92 o 
   2   7   0      160.91      161.79      2.70 o 
   3   7   0       80.58       66.11      1.70 o 
   4   7   0      288.28      305.99      4.44 o 
   5   7   0       21.11       19.85      1.32 o 
   6   7   0       18.94       11.93      1.63 o 
   7   7   0        0.55        1.36      1.67 o 
 -11   8   0       91.08       93.40      3.27 o 
 -10   8   0        0.74        0.35      1.74 o 
  -9   8   0      108.24      105.53      4.38 o 
  -8   8   0        0.02       -0.44      1.14 o 
  -7   8   0       56.41       52.49      2.11 o 
  -6   8   0       68.92       67.87      1.64 o 
  -5   8   0        1.28        2.48      1.91 o 
  -4   8   0      568.44      533.56      6.76 o 
  -3   8   0       99.52       97.90      1.97 o 
  -2   8   0        2.54        1.07      0.69 o 
  -1   8   0        1.97        1.11      0.74 o 
   0   8   0      153.98      131.76      2.39 o 
   1   8   0       41.13       37.02      1.31 o 
   2   8   0      137.38      133.80      3.81 o 
   3   8   0       64.75       58.04      1.81 o 
   4   8   0      119.01      121.87      3.60 o 
   5   8   0        6.76        8.37      1.24 o 
   6   8   0       20.40       25.89      2.10 o 
 -11   9   0       50.48       44.31      2.46 o 
 -10   9   0       29.37       26.79      2.03 o 
  -9   9   0      118.09      110.98      3.17 o 
  -8   9   0       78.53       85.60      2.72 o 
  -7   9   0      332.29      348.97     10.64 o 
  -6   9   0      101.99      110.90      2.24 o 
  -5   9   0      710.63      693.73      8.66 o 
  -4   9   0      129.61      121.10      2.30 o 
  -3   9   0      125.74      116.68      2.30 o 
  -2   9   0       18.85       14.62      1.03 o 
  -1   9   0       52.35       49.15      2.16 o 
   0   9   0       95.29       92.21      2.09 o 
   1   9   0       17.66       23.88      1.29 o 
   2   9   0        5.17        6.61      1.44 o 
   3   9   0      121.08      128.91      2.73 o 
   4   9   0       36.32       35.58      1.66 o 
 -10  10   0        2.48        2.92      1.82 o 
  -9  10   0       22.77       22.40      4.11 o 
  -8  10   0        8.31       10.37      1.77 o 
  -7  10   0        2.09        2.61      1.41 o 
  -6  10   0       60.75       56.63      2.64 o 
  -5  10   0       21.47       24.75      1.41 o 
  -4  10   0        0.95        0.07      0.91 o 
  -3  10   0       98.75       93.93      4.19 o 
  -2  10   0       73.09       69.89      1.97 o 
  -1  10   0      269.96      251.24      3.97 o 
   0  10   0       75.40       69.32      2.76 o 
   1  10   0       20.48       16.63      1.30 o 
   2  10   0       81.45       74.89      2.29 o 
   3  10   0      119.57      135.85      3.61 o 
  -9  11   0       35.28       36.41      2.45 o 
  -8  11   0       70.58       68.34      2.76 o 
  -7  11   0       52.22       51.13      4.09 o 
  -6  11   0        8.00        7.46      1.58 o 
  -5  11   0       62.53       59.43      1.95 o 
  -4  11   0       19.97       20.23      1.33 o 
  -3  11   0        3.67        5.73      1.09 o 
  -2  11   0       13.82        9.57      1.20 o 
  -1  11   0        5.72        3.97      1.15 o 
   0  11   0        0.68        0.22      1.21 o 
   1  11   0       16.90       23.88      1.81 o 
  -7  12   0       62.74       61.81      2.77 o 
  -6  12   0      124.85      125.35      3.72 o 
  -5  12   0       21.09       22.87      1.67 o 
  -4  12   0      108.39      102.24      2.67 o 
  -3  12   0       17.33       15.19      1.47 o 
  -2  12   0       18.69       20.36      1.57 o 
  -1  12   0        4.58        3.75      1.37 o 
   0 -12   1       55.90       68.24      2.27 o 
   1 -12   1       86.74       92.90      2.62 o 
   2 -12   1       22.92       22.75      1.56 o 
   3 -12   1        4.91        3.51      1.24 o 
   4 -12   1       21.40       20.71      1.45 o 
   5 -12   1       59.22       61.31      3.08 o 
   6 -12   1        3.57        4.86      1.63 o 
   7 -12   1       27.83       23.69      2.19 o 
   8 -12   1        0.85       -0.18      1.66 o 
  -2 -11   1        2.52        2.37      1.28 o 
  -1 -11   1       29.93       31.01      1.69 o 
   0 -11   1        0.07        0.53      1.07 o 
   1 -11   1       10.47        8.67      1.16 o 
   2 -11   1        0.67        0.59      1.02 o 
   3 -11   1       23.33       22.81      1.35 o 
   4 -11   1      422.15      423.76      5.93 o 
   5 -11   1        0.50       -1.00      1.00 o 
   6 -11   1       88.84       97.76      2.36 o 
   7 -11   1       12.14        9.57      1.60 o 
   8 -11   1      114.34      118.22      3.55 o 
   9 -11   1        0.06        1.88      1.68 o 
  -3 -10   1       39.06       41.57      1.77 o 
  -2 -10   1       80.31       88.07      2.66 o 
  -1 -10   1       15.05       16.55      1.39 o 
   0 -10   1        6.79        3.99      1.06 o 
   1 -10   1      336.12      332.75      4.82 o 
   2 -10   1       54.99       52.23      1.69 o 
   3 -10   1      478.61      469.74      6.30 o 
   4 -10   1      224.66      200.91      3.30 o 
   5 -10   1       35.46       32.79      1.38 o 
   6 -10   1       17.28       14.29      1.42 o 
   7 -10   1        0.07        1.77      1.36 o 
   8 -10   1        0.16       -1.07      1.30 o 
   9 -10   1        2.49        3.80      1.59 o 
  10 -10   1        1.05       -1.15      1.66 o 
  -5  -9   1      167.49      184.08      4.35 o 
  -4  -9   1      140.28      142.37      3.81 o 
  -3  -9   1       16.61       14.16      1.20 o 
  -2  -9   1      162.90      153.77      2.90 o 
  -1  -9   1       95.52       93.38      2.13 o 
   0  -9   1       45.32       44.27      1.70 o 
   1  -9   1        0.10       -0.49      0.74 o 
   2  -9   1       15.33       18.38      1.94 o 
   3  -9   1       14.68       14.84      1.05 o 
   4  -9   1      105.53      100.25      2.09 o 
   5  -9   1      153.20      143.47      3.31 o 
   6  -9   1        1.96        3.57      1.17 o 
   7  -9   1       28.31       25.83      1.84 o 
   8  -9   1        2.39        3.34      1.31 o 
   9  -9   1       20.10       19.14      2.75 o 
  10  -9   1       67.40       79.57      2.95 o 
  11  -9   1        7.07        5.40      2.73 o 
  -6  -8   1        2.26        3.62      1.63 o 
  -5  -8   1       11.42       11.92      1.24 o 
  -4  -8   1      120.16      116.05      2.49 o 
  -3  -8   1       78.29       66.12      3.22 o 
  -2  -8   1      114.67      118.14      2.33 o 
  -1  -8   1      150.80      133.79      2.41 o 
   0  -8   1      324.86      305.72      4.29 o 
   1  -8   1        8.04        8.41      0.80 o 
   2  -8   1      401.99      381.63      5.07 o 
   3  -8   1      647.06      638.83      8.12 o 
   4  -8   1      133.37      141.11      2.38 o 
   5  -8   1      442.99      444.88      6.22 o 
   6  -8   1      162.61      154.35      2.58 o 
   7  -8   1      165.67      170.15      8.47 o 
   8  -8   1       35.51       38.09      1.75 o 
   9  -8   1        0.02       -1.20      1.20 o 
  10  -8   1       25.42       22.02      1.79 o 
  11  -8   1      197.90      197.01      6.44 o 
  -7  -7   1        6.29        5.56      1.64 o 
  -6  -7   1        1.11        1.37      1.10 o 
  -5  -7   1      269.97      260.70      6.94 o 
  -4  -7   1      393.05      386.80      5.28 o 
  -3  -7   1        8.36       10.79      0.98 o 
  -2  -7   1       16.97       15.03      0.93 o 
  -1  -7   1       94.75       96.36      1.90 o 
   0  -7   1      133.11      122.76      2.11 o 
   1  -7   1      625.04      629.98      7.72 o 
   2  -7   1       94.05      101.58      1.86 o 
   3  -7   1      173.21      154.61      2.42 o 
   4  -7   1      380.82      374.66      4.84 o 
   5  -7   1      206.05      203.49      3.65 o 
   6  -7   1       53.40       47.18      1.34 o 
   7  -7   1       92.50      100.24      2.54 o 
   8  -7   1       25.61       22.57      2.14 o 
   9  -7   1       38.93       39.03      1.84 o 
  10  -7   1      176.10      178.03      3.97 o 
  11  -7   1        7.14       10.23      2.48 o 
  -7  -6   1        0.49        1.77      1.00 o 
  -6  -6   1      147.19      157.85      2.43 o 
  -5  -6   1       32.52       31.37      1.07 o 
  -4  -6   1       82.56       76.48      1.46 o 
  -3  -6   1      705.57      675.75      7.13 o 
  -2  -6   1       39.81       40.22      0.98 o 
  -1  -6   1      189.02      162.67      2.31 o 
   0  -6   1      113.17      115.51      1.53 o 
   1  -6   1        3.62        5.28      0.86 o 
   2  -6   1     1223.82     1245.00     14.43 o 
   3  -6   1     1868.05     1853.78     25.86 o 
   4  -6   1       76.69       70.84      1.42 o 
   5  -6   1      356.50      359.29      9.33 o 
   6  -6   1       74.16       77.12      2.42 o 
   7  -6   1       17.89       19.05      0.96 o 
   8  -6   1      276.75      278.16      3.99 o 
   9  -6   1        2.92        1.56      0.90 o 
  10  -6   1       22.79       23.24      2.21 o 
  11  -6   1        0.40        0.10      2.00 o 
  12  -6   1       24.44       26.11      2.94 o 
  -9  -5   1        7.92        5.42      2.58 o 
  -8  -5   1      110.16      111.83      4.53 o 
  -7  -5   1       33.43       32.76      1.13 o 
  -6  -5   1        2.10        0.69      0.70 o 
  -5  -5   1      210.62      206.47      3.40 o 
  -4  -5   1       54.83       52.83      1.20 o 
  -3  -5   1      433.08      426.01      4.64 o 
  -2  -5   1      326.87      324.44      3.61 o 
  -1  -5   1      209.14      210.60      2.45 o 
   0  -5   1        8.00        6.06      0.64 o 
   1  -5   1       15.46       13.80      0.59 o 
   2  -5   1      624.71      694.75      8.19 o 
   3  -5   1       45.25       27.96      0.91 o 
   4  -5   1       16.44       15.02      0.64 o 
   5  -5   1      286.39      288.79      2.82 o 
   6  -5   1       25.84       34.91      1.12 o 
   7  -5   1      233.48      238.81      4.28 o 
   8  -5   1      245.13      231.98      3.42 o 
   9  -5   1      818.48      802.42      9.95 o 
  10  -5   1        0.21       -0.81      1.24 o 
  11  -5   1        3.69        3.28      1.55 o 
  12  -5   1       23.68       21.81      2.97 o 
  -9  -4   1       31.67       30.96      2.95 o 
  -8  -4   1        0.04       -0.64      1.18 o 
  -7  -4   1        2.28        3.27      0.67 o 
  -6  -4   1      405.78      397.96      5.01 o 
  -5  -4   1        5.87        6.12      0.61 o 
  -4  -4   1       69.55       61.52      1.56 o 
  -3  -4   1        0.01        0.01      0.41 o 
  -2  -4   1     1636.09     1765.12     17.44 o 
  -1  -4   1      401.11      401.48      4.91 o 
   0  -4   1     2452.57     2541.15     28.73 o 
   1  -4   1        2.61        0.14      0.52 o 
   2  -4   1     2830.79     2855.58     32.19 o 
   3  -4   1       68.03       72.72      1.78 o 
   4  -4   1      120.31      125.28      1.35 o 
   5  -4   1     1117.96     1182.87     11.76 o 
   6  -4   1        4.18        5.26      0.63 o 
   7  -4   1       14.10       18.05      0.88 o 
   8  -4   1       20.81       22.05      1.08 o 
   9  -4   1      145.46      146.35      3.30 o 
  10  -4   1       86.68       88.22      2.99 o 
  11  -4   1        1.31       -0.15      1.49 o 
  12  -4   1      134.50      138.96      3.85 o 
 -10  -3   1       24.84       30.99      2.97 o 
  -9  -3   1       10.23       11.74      2.13 o 
  -8  -3   1        5.77        8.46      1.23 o 
  -7  -3   1      120.93      122.26      1.92 o 
  -6  -3   1       92.47       80.29      1.43 o 
  -5  -3   1      515.41      491.67      5.25 o 
  -4  -3   1      296.41      303.35      3.87 o 
  -3  -3   1      216.92      276.83      3.05 o 
  -2  -3   1      623.90      673.34     10.08 o 
  -1  -3   1       74.85       65.18      1.08 o 
   0  -3   1      450.38      447.14      6.39 o 
   1  -3   1     2249.79     2355.60     32.40 o 
   2  -3   1        4.61       10.25      0.46 o 
   3  -3   1      117.72      115.73      1.27 o 
   4  -3   1       15.75       16.56      0.61 o 
   5  -3   1      204.73      225.17      3.01 o 
   6  -3   1       72.65       50.76      1.19 o 
   7  -3   1      342.26      335.17      4.45 o 
   8  -3   1      357.34      344.22      4.64 o 
   9  -3   1        7.51        7.34      1.17 o 
  10  -3   1        7.96        6.41      1.38 o 
  11  -3   1       17.11       16.41      1.79 o 
  12  -3   1        1.47       -0.12      1.72 o 
 -10  -2   1       58.18       64.40      3.61 o 
  -9  -2   1        0.26       -0.71      1.16 o 
  -8  -2   1       48.35       41.82      1.75 o 
  -7  -2   1      250.16      239.41      3.46 o 
  -6  -2   1      759.82      719.72      6.67 o 
  -5  -2   1      246.75      259.49      2.68 o 
  -4  -2   1       18.17       14.55      0.50 o 
  -3  -2   1     1209.85     1258.77     12.47 o 
  -2  -2   1      855.10      844.44      9.69 o 
  -1  -2   1     2801.06     2767.08     57.49 o 
   0  -2   1     2115.89     1996.82     26.48 o 
   1  -2   1     8326.15     7816.77    175.49 o 
   2  -2   1       90.32      114.21      2.91 o 
   3  -2   1     1385.59     1331.37     15.31 o 
   4  -2   1      533.27      520.26      7.74 o 
   5  -2   1      467.13      463.68      9.67 o 
   6  -2   1      140.84      152.97      2.39 o 
   7  -2   1      118.19      111.90      1.98 o 
   8  -2   1       12.75       13.11      0.99 o 
   9  -2   1      435.95      409.27      6.89 o 
  10  -2   1       75.64       75.24      2.60 o 
  11  -2   1       72.36       66.73      2.68 o 
 -11  -1   1       37.69       41.73      3.47 o 
 -10  -1   1       52.74       55.77      3.32 o 
  -9  -1   1       49.04       44.70      5.80 o 
  -8  -1   1       14.15       18.67      1.00 o 
  -7  -1   1      172.53      171.97      4.00 o 
  -6  -1   1       14.95       16.58      0.54 o 
  -5  -1   1      130.83      178.85      2.01 o 
  -4  -1   1      413.26      445.43      4.13 o 
  -3  -1   1     1866.51     1889.45     18.51 o 
  -2  -1   1     4704.50     4718.16     64.07 o 
   0  -1   1        4.63        2.60      0.20 o 
   1  -1   1        1.54        2.53      0.30 o 
   2  -1   1       88.91       85.15      2.06 o 
   3  -1   1     1635.22     1707.92     19.55 o 
   4  -1   1      272.91      261.82      3.46 o 
   5  -1   1       97.90      116.36      2.68 o 
   6  -1   1       12.01        6.04      0.59 o 
   7  -1   1      138.43      139.63      2.27 o 
   8  -1   1      150.29      140.64      3.05 o 
   9  -1   1       64.03       58.14      2.12 o 
  10  -1   1        4.24        0.50      1.26 o 
  11  -1   1        9.63        7.73      3.52 o 
 -11   0   1       89.27       87.57      4.43 o 
 -10   0   1       45.79       48.97      3.16 o 
  -9   0   1      362.66      361.44      6.21 o 
  -8   0   1       64.49       66.56      1.66 o 
  -7   0   1       19.03       18.87      0.86 o 
  -6   0   1       23.02       26.47      0.72 o 
  -5   0   1        1.41        5.27      0.31 o 
  -4   0   1     1777.77     1779.05     17.26 o 
  -3   0   1       13.98       17.23      2.30 o 
  -2   0   1      400.85      428.82      6.16 o 
  -1   0   1      884.13      859.32     14.68 o 
   1   0   1      309.22      282.16      4.10 o 
   2   0   1      510.96      533.02      7.68 o 
   3   0   1      624.91      594.75      5.98 o 
   4   0   1        3.83        2.55      0.37 o 
   5   0   1      808.61      850.05      8.57 o 
   6   0   1      413.10      434.12      4.61 o 
   7   0   1      758.72      709.68     11.44 o 
   8   0   1        6.46        6.50      2.30 o 
   9   0   1       32.00       29.76      3.27 o 
  10   0   1        2.86        1.94      1.37 o 
  11   0   1        9.36        7.48      1.81 o 
 -11   1   1        0.60        0.59      1.98 o 
 -10   1   1      147.39      151.03      3.53 o 
  -9   1   1       85.29       83.90      1.94 o 
  -8   1   1      288.09      273.87      4.67 o 
  -7   1   1        4.27        7.41      0.72 o 
  -6   1   1      516.68      517.06      7.53 o 
  -5   1   1     2041.78     2098.41     24.13 o 
  -4   1   1      724.64      750.48      8.83 o 
  -3   1   1     4965.25     4568.69     64.46 o 
  -2   1   1    17337.00    16040.76    758.94 o 
  -1   1   1     2065.82     1873.72     26.48 o 
   0   1   1      420.01      390.36      5.52 o 
   1   1   1       27.67       37.24      0.84 o 
   2   1   1       20.32       22.92      0.58 o 
   3   1   1       66.57       70.02      1.48 o 
   4   1   1     1668.77     1655.58     14.61 o 
   5   1   1      132.73      141.62      1.60 o 
   6   1   1      358.13      336.66      3.74 o 
   7   1   1      365.48      353.34      5.90 o 
   8   1   1        4.51        4.43      1.09 o 
   9   1   1       36.28       40.86      1.91 o 
  10   1   1        1.21       -0.41      1.42 o 
 -12   2   1        8.67       10.59      2.77 o 
 -11   2   1       18.09       17.44      1.70 o 
 -10   2   1       38.76       39.99      1.86 o 
  -9   2   1      150.61      140.14      2.50 o 
  -8   2   1      235.83      225.87      4.77 o 
  -7   2   1      157.82      148.10      2.37 o 
  -6   2   1       25.59       20.55      0.78 o 
  -5   2   1      108.08      121.07      1.86 o 
  -4   2   1      136.20      172.81      2.33 o 
  -3   2   1     7397.58     7127.22    154.97 o 
  -2   2   1     5803.33     5565.39    129.73 o 
  -1   2   1    11119.21    11044.41    400.86 o 
   0   2   1        1.26       -0.10      0.25 o 
   1   2   1      753.64      812.32      8.08 o 
   2   2   1      521.64      523.28      5.33 o 
   3   2   1        9.12       13.71      0.46 o 
   4   2   1      134.01      136.48      2.01 o 
   5   2   1      289.14      281.41      2.85 o 
   6   2   1       24.89       25.02      0.71 o 
   7   2   1       39.45       39.63      1.60 o 
   8   2   1       10.00       11.30      1.31 o 
   9   2   1       27.55       29.50      1.84 o 
  10   2   1       43.94       45.80      2.26 o 
 -12   3   1        0.21        0.37      2.25 o 
 -11   3   1        1.67        2.43      1.44 o 
 -10   3   1       43.40       43.20      1.52 o 
  -9   3   1      247.72      239.97      3.60 o 
  -8   3   1      635.11      622.38      7.76 o 
  -7   3   1       17.71       18.56      1.46 o 
  -6   3   1      596.47      544.84     10.13 o 
  -5   3   1      527.04      533.72      6.50 o 
  -4   3   1      594.46      597.53      6.06 o 
  -3   3   1      283.30      302.79      3.18 o 
  -2   3   1     5793.97     6022.64    115.50 o 
  -1   3   1      240.95      262.98      3.25 o 
   0   3   1     1579.40     1648.27     18.72 o 
   1   3   1     1358.84     1447.10     14.29 o 
   2   3   1      214.60      212.03      2.40 o 
   3   3   1       94.62       69.40      1.11 o 
   4   3   1        0.83        0.90      0.51 o 
   5   3   1      555.37      548.24      5.83 o 
   6   3   1      180.70      182.18      2.16 o 
   7   3   1      136.83      139.78      4.44 o 
   8   3   1      234.41      225.50      4.48 o 
   9   3   1      101.04      113.04      3.27 o 
 -12   4   1        1.27        0.57      2.43 o 
 -11   4   1      254.19      257.99      5.09 o 
 -10   4   1        5.53        5.59      1.06 o 
  -9   4   1      710.06      689.45      8.64 o 
  -8   4   1        0.26       -0.05      0.75 o 
  -7   4   1      752.45      770.30     10.23 o 
  -6   4   1      380.65      405.21      6.34 o 
  -5   4   1      114.64      104.98      1.42 o 
  -4   4   1        1.22        0.73      0.34 o 
  -3   4   1      194.00      243.36      2.66 o 
  -2   4   1      318.84      316.31      3.82 o 
  -1   4   1       61.62       91.89      1.49 o 
   0   4   1       95.75       89.65      1.47 o 
   1   4   1       14.39       29.27      0.88 o 
   2   4   1     1329.28     1419.14     14.14 o 
   3   4   1      182.43      177.07      2.21 o 
   4   4   1       42.77       42.80      1.37 o 
   5   4   1      292.83      280.21      3.35 o 
   6   4   1      210.53      204.94      2.91 o 
   7   4   1      220.90      216.42      4.32 o 
   8   4   1      476.31      510.56      9.47 o 
   9   4   1        1.59       -1.25      1.57 o 
 -12   5   1        0.04       -0.08      1.63 o 
 -11   5   1        3.95        3.65      1.43 o 
 -10   5   1       28.15       25.02      1.34 o 
  -9   5   1      218.22      217.00      5.62 o 
  -8   5   1      456.95      457.31      5.97 o 
  -7   5   1       82.24       82.07      1.71 o 
  -6   5   1       53.86       60.32      1.36 o 
  -5   5   1      113.86       86.62      1.86 o 
  -4   5   1     2185.37     2236.09     21.99 o 
  -3   5   1       11.26        8.38      0.46 o 
  -2   5   1      426.54      409.37      5.63 o 
  -1   5   1      152.91      183.68      2.59 o 
   0   5   1       18.65       21.55      0.75 o 
   1   5   1      294.64      316.99      4.15 o 
   2   5   1       60.99       62.57      1.78 o 
   3   5   1      108.95      112.81      2.32 o 
   4   5   1      196.48      211.34      2.69 o 
   5   5   1      113.60      106.26      2.08 o 
   6   5   1       35.69       43.07      1.46 o 
   7   5   1       21.39       21.81      3.10 o 
   8   5   1       10.77       16.06      2.63 o 
 -12   6   1       49.62       59.54      3.46 o 
 -11   6   1       16.27       17.36      1.95 o 
 -10   6   1        0.07        0.05      1.02 o 
  -9   6   1      158.36      156.84      2.80 o 
  -8   6   1      136.57      142.49      2.51 o 
  -7   6   1       32.13       29.91      1.09 o 
  -6   6   1       87.58       84.86      2.12 o 
  -5   6   1       15.36       16.06      0.66 o 
  -4   6   1      281.17      300.12      3.97 o 
  -3   6   1      875.53      893.74     10.58 o 
  -2   6   1      338.85      307.19      4.05 o 
  -1   6   1      120.00      103.85      2.23 o 
   0   6   1      841.80      877.51     10.46 o 
   1   6   1        1.31        1.96      0.63 o 
   2   6   1      110.32      100.60      1.92 o 
   3   6   1       10.46        9.82      1.06 o 
   4   6   1       45.14       39.13      1.43 o 
   5   6   1        9.58        8.34      1.02 o 
   6   6   1        0.08        0.04      1.29 o 
   7   6   1        0.01        0.60      2.13 o 
 -11   7   1        0.02        0.33      1.27 o 
 -10   7   1        0.68       -0.15      1.09 o 
  -9   7   1        1.21        0.71      1.23 o 
  -8   7   1        0.19       -0.78      1.12 o 
  -7   7   1      414.04      381.18      6.41 o 
  -6   7   1       23.74       22.67      0.99 o 
  -5   7   1       31.49       25.80      1.26 o 
  -4   7   1       34.56       40.77      1.26 o 
  -3   7   1       24.97       24.06      1.04 o 
  -2   7   1      595.80      584.95      8.85 o 
  -1   7   1       29.08       29.43      1.38 o 
   0   7   1      105.96      100.31      1.97 o 
   1   7   1      143.19      122.73      2.24 o 
   2   7   1      210.98      199.57      3.14 o 
   3   7   1        3.40        1.03      0.84 o 
   4   7   1       18.99       21.81      1.44 o 
   5   7   1       22.07       23.19      1.33 o 
   6   7   1       73.57       75.20      3.24 o 
 -11   8   1        0.07        0.37      1.68 o 
 -10   8   1       51.72       53.87      5.26 o 
  -9   8   1      372.48      379.74      9.14 o 
  -8   8   1       15.31       23.06      1.59 o 
  -7   8   1      377.61      371.77      6.41 o 
  -6   8   1        7.88        7.64      0.90 o 
  -5   8   1      122.55      118.62      2.20 o 
  -4   8   1      526.55      517.47     11.07 o 
  -3   8   1        0.99       -0.11      0.74 o 
  -2   8   1       46.61       52.13      1.50 o 
  -1   8   1       33.10       37.50      1.29 o 
   0   8   1        0.03       -0.03      0.75 o 
   1   8   1       39.88       33.09      1.27 o 
   2   8   1        0.21       -0.71      0.86 o 
   3   8   1       38.75       44.48      1.56 o 
   4   8   1        2.97        4.74      1.13 o 
   5   8   1       44.65       52.99      2.39 o 
 -11   9   1        0.01        0.08      1.78 o 
 -10   9   1        0.49       -0.37      1.52 o 
  -9   9   1       62.02       66.30      2.69 o 
  -8   9   1        1.16        2.11      2.11 o 
  -7   9   1        7.92       12.76      1.45 o 
  -6   9   1       13.59       15.86      1.16 o 
  -5   9   1        9.69        8.51      1.00 o 
  -4   9   1       95.48       92.09      2.07 o 
  -3   9   1        3.01        2.69      0.83 o 
  -2   9   1      188.38      155.87      3.46 o 
  -1   9   1       69.36       74.79      3.33 o 
   0   9   1       67.70       64.11      2.33 o 
   1   9   1       48.34       61.33      2.11 o 
   2   9   1       33.08       33.86      1.50 o 
   3   9   1       71.30       71.19      2.28 o 
   4   9   1        0.23        0.10      1.28 o 
 -10  10   1       64.96       61.66      2.62 o 
  -9  10   1       90.84       85.05      3.12 o 
  -8  10   1       32.11       32.32      4.77 o 
  -7  10   1        3.66        3.76      1.49 o 
  -6  10   1      150.57      146.07      3.99 o 
  -5  10   1       72.90       69.55      1.95 o 
  -4  10   1       10.69       12.49      1.15 o 
  -3  10   1        5.61        4.45      1.02 o 
  -2  10   1        0.06        0.07      0.99 o 
  -1  10   1       41.63       43.57      2.23 o 
   0  10   1       99.37      100.61      3.24 o 
   1  10   1        4.57        5.09      1.15 o 
   2  10   1       58.01       61.47      2.29 o 
   3  10   1        5.33        9.72      1.49 o 
  -9  11   1       23.70       30.95      2.24 o 
  -8  11   1       30.46       32.27      2.48 o 
  -7  11   1       84.66       82.57      3.62 o 
  -6  11   1       40.37       31.60      1.93 o 
  -5  11   1       80.23       75.75      3.85 o 
  -4  11   1        8.87        7.38      1.22 o 
  -3  11   1       53.88       50.84      1.78 o 
  -2  11   1        2.51        2.32      1.13 o 
  -1  11   1        2.15       -0.43      1.12 o 
   0  11   1       32.86       33.22      1.67 o 
   1  11   1       14.79       19.20      1.56 o 
  -6  12   1       33.71       27.79      2.39 o 
  -5  12   1       45.26       46.22      1.91 o 
  -4  12   1       22.54       23.39      1.66 o 
  -3  12   1       32.00       32.85      2.18 o 
  -2  12   1       20.32       20.58      1.80 o 
   0 -12   2       30.99       30.86      1.74 o 
   1 -12   2       43.66       44.77      2.65 o 
   2 -12   2       32.81       42.90      1.83 o 
   3 -12   2        0.02       -0.54      1.15 o 
   4 -12   2       33.04       37.62      1.47 o 
   5 -12   2      193.51      190.94      6.34 o 
   6 -12   2       80.94       77.30      2.92 o 
   7 -12   2       26.68       29.08      2.18 o 
   8 -12   2        0.54        1.99      1.90 o 
  -2 -11   2       33.21       40.96      1.84 o 
  -1 -11   2       83.88       94.01      2.44 o 
   0 -11   2        9.33       10.74      1.24 o 
   1 -11   2        3.70        2.76      1.07 o 
   2 -11   2       42.95       45.90      2.49 o 
   3 -11   2       24.88       22.98      1.32 o 
   4 -11   2      142.15      144.98      2.83 o 
   5 -11   2        0.49        0.35      0.86 o 
   6 -11   2      155.31      158.87      3.83 o 
   7 -11   2        1.85        2.77      1.73 o 
   8 -11   2       70.87       71.75      2.88 o 
   9 -11   2       16.76       13.94      1.82 o 
  -4 -10   2       34.12       36.80      1.53 o 
  -3 -10   2       26.57       23.09      1.49 o 
  -2 -10   2       93.80      103.43      2.45 o 
  -1 -10   2       33.42       33.45      1.51 o 
   0 -10   2        0.61        0.88      0.95 o 
   1 -10   2      153.40      149.37      3.26 o 
   2 -10   2      215.27      213.41      3.46 o 
   3 -10   2      104.54      104.20      2.25 o 
   4 -10   2       38.80       36.64      1.39 o 
   5 -10   2       65.87       71.54      1.63 o 
   6 -10   2       27.09       29.70      1.51 o 
   7 -10   2      144.53      129.53      3.27 o 
   8 -10   2       35.05       32.85      1.99 o 
   9 -10   2      177.79      175.68      4.15 o 
  10 -10   2       15.23       16.01      3.59 o 
  -5  -9   2       63.72       71.81      1.99 o 
  -4  -9   2        7.49        8.42      1.70 o 
  -3  -9   2        5.90        4.41      1.07 o 
  -2  -9   2       53.01       54.75      1.75 o 
  -1  -9   2       61.72       64.04      1.86 o 
   0  -9   2       13.78       17.14      1.05 o 
   1  -9   2        1.73        2.00      0.79 o 
   2  -9   2      378.90      370.06      5.05 o 
   3  -9   2       26.41       20.72      1.05 o 
   4  -9   2       17.63       15.38      0.97 o 
   5  -9   2       67.87       76.22      1.53 o 
   6  -9   2        0.41        1.92      0.87 o 
   7  -9   2      239.93      234.50      4.62 o 
   8  -9   2        2.24        2.76      2.14 o 
   9  -9   2      212.78      221.66      4.61 o 
  10  -9   2       16.58       20.26      3.85 o 
  11  -9   2       19.80       20.65      3.12 o 
  -6  -8   2       68.34       66.20      2.08 o 
  -5  -8   2       28.72       30.68      1.47 o 
  -4  -8   2       12.17       16.05      1.19 o 
  -3  -8   2       43.51       47.83      1.55 o 
  -2  -8   2        2.20        3.35      1.01 o 
  -1  -8   2      136.57      143.43      2.54 o 
   0  -8   2      902.05      915.45     11.05 o 
   1  -8   2       18.33       16.69      0.90 o 
   2  -8   2      716.91      693.22      8.49 o 
   3  -8   2       61.63       63.84      1.71 o 
   4  -8   2        0.24       -0.52      0.65 o 
   5  -8   2        7.59        8.53      0.70 o 
   6  -8   2       52.99       63.28      2.06 o 
   7  -8   2        5.67        4.51      1.10 o 
   8  -8   2        2.43        2.25      1.55 o 
   9  -8   2       57.91       58.89      2.39 o 
  10  -8   2        0.27        1.63      2.15 o 
  11  -8   2       89.97       98.29      4.82 o 
  -7  -7   2      118.85      123.31      2.70 o 
  -6  -7   2       53.66       56.95      1.61 o 
  -5  -7   2      371.32      359.25      5.02 o 
  -4  -7   2       56.39       54.35      2.53 o 
  -3  -7   2      793.47      789.06      9.65 o 
  -2  -7   2      106.22      103.51      2.20 o 
  -1  -7   2      149.44      157.10      2.52 o 
   0  -7   2       10.55        8.32      0.70 o 
   1  -7   2      864.96      848.10     10.13 o 
   2  -7   2      153.40      165.03      2.56 o 
   3  -7   2       18.77       15.66      1.64 o 
   4  -7   2       44.18       48.65      1.27 o 
   5  -7   2       23.53       27.33      0.80 o 
   6  -7   2      352.18      354.67      7.52 o 
   7  -7   2      204.78      199.57      3.85 o 
   8  -7   2      139.67      139.34      3.12 o 
   9  -7   2       63.86       65.99      4.36 o 
  10  -7   2        6.20        6.64      2.15 o 
  11  -7   2        1.91        0.67      2.10 o 
  -8  -6   2      108.01      127.97      4.93 o 
  -7  -6   2       18.27       23.84      1.05 o 
  -6  -6   2      206.48      220.52      2.68 o 
  -5  -6   2      244.98      229.57      2.97 o 
  -4  -6   2       38.33       37.47      1.05 o 
  -3  -6   2      132.61      123.55      1.89 o 
  -2  -6   2       72.10       73.09      1.91 o 
  -1  -6   2       34.42       20.88      0.81 o 
   0  -6   2      814.65      792.86      9.43 o 
   1  -6   2       33.87       23.85      1.06 o 
   2  -6   2     1202.99     1184.65     13.75 o 
   3  -6   2      168.03      148.34      2.27 o 
   4  -6   2      178.56      183.50      2.22 o 
   5  -6   2      456.18      470.02      4.94 o 
   6  -6   2      171.90      169.54      3.99 o 
   7  -6   2       82.12       92.46      2.39 o 
   8  -6   2       24.33       26.98      1.44 o 
   9  -6   2      279.41      277.22      5.02 o 
  10  -6   2       70.59       80.44      3.72 o 
  11  -6   2       25.66       28.72      2.89 o 
  -9  -5   2       26.97       27.58      2.97 o 
  -8  -5   2       13.54       12.33      2.30 o 
  -7  -5   2       81.95       84.42      1.50 o 
  -6  -5   2      326.88      321.57      3.42 o 
  -5  -5   2      407.20      391.85      5.18 o 
  -4  -5   2       71.15       66.10      1.27 o 
  -3  -5   2     1056.13     1048.19     10.63 o 
  -2  -5   2      636.68      685.05      8.19 o 
  -1  -5   2      883.48      908.68     12.55 o 
   0  -5   2      391.86      411.62      5.07 o 
   1  -5   2       84.76       93.23      1.59 o 
   2  -5   2      434.77      439.53      5.35 o 
   3  -5   2      165.88      159.15      1.90 o 
   4  -5   2      658.07      670.36      6.77 o 
   5  -5   2      235.88      257.25      3.33 o 
   6  -5   2      247.62      239.92      4.11 o 
   7  -5   2      190.50      196.51      3.62 o 
   8  -5   2       63.80       64.86      1.68 o 
   9  -5   2      377.33      381.36      9.33 o 
  10  -5   2       76.44       78.86      3.78 o 
  11  -5   2       51.27       50.20      3.10 o 
  12  -5   2        0.74        3.41      2.38 o 
  -9  -4   2       89.29       90.13      4.23 o 
  -8  -4   2       84.67       91.76      4.24 o 
  -7  -4   2      110.66      103.93      1.62 o 
  -6  -4   2      149.30      143.50      2.73 o 
  -5  -4   2        1.18        0.77      0.50 o 
  -4  -4   2       15.48       12.21      0.69 o 
  -3  -4   2       33.12       36.95      1.93 o 
  -2  -4   2       29.88       44.15      1.02 o 
  -1  -4   2      431.29      483.00      5.80 o 
   0  -4   2      294.93      286.69      3.58 o 
   1  -4   2     2091.54     2227.92     25.19 o 
   2  -4   2      904.16      873.39      8.66 o 
   3  -4   2      284.44      274.36      2.91 o 
   4  -4   2        3.07        3.08      0.40 o 
   5  -4   2      148.60      147.27      2.92 o 
   6  -4   2       43.85       44.31      1.19 o 
   7  -4   2       12.86       15.06      1.45 o 
   8  -4   2        0.08       -0.06      0.74 o 
   9  -4   2       51.90       54.02      2.06 o 
  10  -4   2      105.48      109.91      2.99 o 
  11  -4   2        7.10        6.85      2.33 o 
 -10  -3   2       12.40       13.20      2.42 o 
  -9  -3   2       27.33       28.93      2.65 o 
  -8  -3   2       34.24       38.36      1.35 o 
  -7  -3   2       56.08       46.09      1.27 o 
  -6  -3   2       51.84       59.81      1.20 o 
  -5  -3   2     1083.53     1107.89      9.09 o 
  -4  -3   2     1512.04     1553.31     17.69 o 
  -3  -3   2      224.91      218.96      2.85 o 
  -2  -3   2      812.17      834.54      9.65 o 
  -1  -3   2      138.46      142.25      1.92 o 
   0  -3   2        1.27        0.26      0.35 o 
   1  -3   2     5804.57     5636.82     54.68 o 
   2  -3   2     2628.52     2700.08     26.08 o 
   3  -3   2       11.75       17.69      1.82 o 
   4  -3   2      122.00      126.88      1.83 o 
   5  -3   2        0.44        0.39      0.52 o 
   6  -3   2      196.51      186.63      2.68 o 
   7  -3   2      314.47      336.55      4.46 o 
   8  -3   2      283.18      273.93      4.88 o 
   9  -3   2        7.64        7.15      1.19 o 
  10  -3   2        0.01       -1.16      1.16 o 
  11  -3   2        0.01       -0.57      2.18 o 
 -10  -2   2       30.50       30.00      2.87 o 
  -9  -2   2       94.50       92.40      3.83 o 
  -8  -2   2        6.23        7.22      1.18 o 
  -7  -2   2      179.09      170.96      2.72 o 
  -6  -2   2       66.83       66.74      1.17 o 
  -5  -2   2      300.36      311.71      3.38 o 
  -4  -2   2      543.76      589.57      5.36 o 
  -3  -2   2     1611.17     1663.51     18.52 o 
  -2  -2   2       24.97       26.22      0.60 o 
  -1  -2   2     2144.27     2119.00     23.45 o 
   0  -2   2      183.36      227.45      2.74 o 
   1  -2   2     1103.49     1220.42     13.80 o 
   2  -2   2      134.26      122.41      1.57 o 
   3  -2   2        0.93        1.08      0.39 o 
   4  -2   2        9.47       13.85      1.28 o 
   5  -2   2        9.98       10.42      0.56 o 
   6  -2   2        8.61       12.13      0.68 o 
   7  -2   2       99.21       97.68      1.83 o 
   8  -2   2      235.30      236.34      4.40 o 
   9  -2   2      150.29      155.30      3.45 o 
  10  -2   2       28.12       25.61      2.58 o 
  11  -2   2      189.75      190.40      4.38 o 
 -11  -1   2       11.59       14.93      2.70 o 
 -10  -1   2       14.39        9.66      2.06 o 
  -9  -1   2        1.70        1.09      0.90 o 
  -8  -1   2       84.06       63.12      1.82 o 
  -7  -1   2      304.79      295.01      4.04 o 
  -6  -1   2      332.19      307.33      3.41 o 
  -5  -1   2        6.20        6.07      0.36 o 
  -4  -1   2       15.70       27.91      0.55 o 
  -3  -1   2     1264.29     1370.23     14.95 o 
  -2  -1   2       10.27       12.23      0.54 o 
  -1  -1   2     3506.64     3254.85     49.99 o 
   1  -1   2      104.34       95.28      2.45 o 
   2  -1   2       90.61       98.54      2.42 o 
   3  -1   2      301.05      335.59      4.01 o 
   4  -1   2     2113.54     2168.20     24.44 o 
   5  -1   2       26.26       18.69      0.55 o 
   6  -1   2       95.87       95.98      1.68 o 
   7  -1   2       20.22       20.34      1.17 o 
   8  -1   2       21.86       22.23      1.30 o 
   9  -1   2      319.17      295.52     14.44 o 
  10  -1   2       20.88       24.71      1.73 o 
  11  -1   2        0.72        1.26      2.30 o 
 -11   0   2       20.62       24.36      2.85 o 
 -10   0   2        0.02       -1.44      1.69 o 
  -9   0   2      173.68      175.11      2.93 o 
  -8   0   2      243.22      245.26      4.82 o 
  -7   0   2      234.12      233.19      3.31 o 
  -6   0   2       81.94       98.53      1.39 o 
  -5   0   2       66.94       54.74      1.01 o 
  -4   0   2       10.01       11.27      0.41 o 
  -3   0   2        0.25        1.03      0.25 o 
  -2   0   2     2162.83     1906.38     26.77 o 
  -1   0   2     4655.42     4560.07     92.70 o 
   0   0   2      312.95      300.13      6.17 o 
   1   0   2     5323.17     5254.55     72.46 o 
   2   0   2      647.12      654.76      9.18 o 
   3   0   2      471.57      470.52      5.55 o 
   4   0   2      249.44      302.25      3.22 o 
   5   0   2      437.45      434.55      4.57 o 
   6   0   2     1337.10     1362.09     13.60 o 
   7   0   2       58.04       58.23      3.31 o 
   8   0   2      438.36      418.86      7.99 o 
   9   0   2       12.15       12.87      1.39 o 
  10   0   2       40.22       38.43      1.97 o 
  11   0   2       10.15       12.65      2.50 o 
 -11   1   2        1.46        2.05      1.96 o 
 -10   1   2        5.89        8.31      1.42 o 
  -9   1   2       78.96       78.25      1.85 o 
  -8   1   2       63.69       58.52      2.15 o 
  -7   1   2       36.85       39.31      1.25 o 
  -6   1   2       52.64       41.62      1.11 o 
  -5   1   2     1646.87     1756.03     32.52 o 
  -4   1   2       14.80       11.92      2.84 o 
  -3   1   2        2.64       -0.35      0.35 o 
  -2   1   2       14.43        9.22      0.38 o 
  -1   1   2     4921.61     4840.09     66.29 o 
   0   1   2      206.63      191.95      2.35 o 
   1   1   2     2511.39     2402.92     48.09 o 
   2   1   2      607.32      624.51      6.29 o 
   3   1   2       38.03       47.25      0.85 o 
   4   1   2      678.70      727.36      6.59 o 
   5   1   2       90.99       82.34      1.12 o 
   6   1   2        0.40        0.50      0.52 o 
   7   1   2      206.76      199.15      3.86 o 
   8   1   2        7.14        7.56      1.81 o 
   9   1   2       25.19       29.83      1.77 o 
  10   1   2        0.19        0.81      1.49 o 
 -12   2   2      222.08      227.78      7.01 o 
 -11   2   2        0.21       -0.47      1.86 o 
 -10   2   2       71.76       76.57      2.03 o 
  -9   2   2       39.99       42.24      1.61 o 
  -8   2   2      382.07      369.46      4.94 o 
  -7   2   2       71.89       71.16      1.73 o 
  -6   2   2        1.07        2.12      0.54 o 
  -5   2   2      697.39      758.16      9.01 o 
  -4   2   2      573.70      643.44      7.46 o 
  -3   2   2      344.14      375.13      4.45 o 
  -2   2   2     4458.54     4375.95     78.32 o 
  -1   2   2      949.81      994.73     11.35 o 
   0   2   2     1241.03     1151.78     16.35 o 
   1   2   2      836.44      853.16      9.82 o 
   2   2   2     3472.18     3466.07     48.40 o 
   3   2   2       47.42       51.49      0.94 o 
   4   2   2       93.63      100.48      1.44 o 
   5   2   2       13.66       14.94      0.64 o 
   6   2   2      166.82      156.85      2.48 o 
   7   2   2      239.22      240.46      8.46 o 
   8   2   2       29.96       28.31      3.84 o 
   9   2   2       71.76       73.72      2.54 o 
  10   2   2       43.45       41.06      3.22 o 
 -12   3   2       15.95       18.89      2.67 o 
 -11   3   2        9.47        7.79      1.48 o 
 -10   3   2        2.26        3.06      0.99 o 
  -9   3   2      380.08      361.80      4.97 o 
  -8   3   2       21.79       18.45      1.24 o 
  -7   3   2      289.80      281.80      3.87 o 
  -6   3   2      132.61      121.05      1.99 o 
  -5   3   2     2639.33     2733.22     30.39 o 
  -4   3   2      177.16      173.42      2.30 o 
  -3   3   2       17.81       27.68      0.76 o 
  -2   3   2      119.33      105.88      2.85 o 
  -1   3   2      234.94      238.72      3.03 o 
   0   3   2     1027.01     1059.05     12.18 o 
   1   3   2      397.18      410.14      4.99 o 
   2   3   2       27.27       35.41      1.88 o 
   3   3   2      507.41      482.79      5.09 o 
   4   3   2      215.44      219.29      3.18 o 
   5   3   2     1896.90     1877.88     18.69 o 
   6   3   2       77.21       78.54      1.78 o 
   7   3   2       33.67       34.85      2.91 o 
   8   3   2       91.13       89.38      2.79 o 
   9   3   2        4.40        7.38      2.21 o 
 -12   4   2       74.37       76.32      4.28 o 
 -11   4   2      201.01      197.49      3.45 o 
 -10   4   2      136.25      137.94      2.67 o 
  -9   4   2        9.74        9.51      0.98 o 
  -8   4   2      132.30      137.53      2.41 o 
  -7   4   2      527.95      552.60     12.86 o 
  -6   4   2       95.88      113.15      1.93 o 
  -5   4   2      503.93      542.22      5.63 o 
  -4   4   2      407.74      368.91      3.93 o 
  -3   4   2     2269.04     2308.69     26.16 o 
  -2   4   2     3857.75     3988.50     44.86 o 
  -1   4   2      629.81      639.71      7.59 o 
   0   4   2      558.75      547.24      6.59 o 
   1   4   2       77.93       83.41      1.50 o 
   2   4   2      162.35      181.37      5.27 o 
   3   4   2      856.40      814.91      9.70 o 
   4   4   2       31.82       28.40      0.86 o 
   5   4   2     1043.08     1027.13     10.57 o 
   6   4   2        0.17       -0.03      0.85 o 
   7   4   2      130.92      133.14      4.71 o 
   8   4   2       76.80       86.86      3.94 o 
 -12   5   2       24.98       26.36      2.80 o 
 -11   5   2        0.60       -0.17      1.14 o 
 -10   5   2        5.52        6.99      1.11 o 
  -9   5   2       25.25       22.51      1.19 o 
  -8   5   2      348.58      338.47      4.66 o 
  -7   5   2       45.52       44.09      1.33 o 
  -6   5   2       28.66       35.13      0.92 o 
  -5   5   2       77.18       65.11      1.15 o 
  -4   5   2      627.57      650.14      6.69 o 
  -3   5   2      317.50      321.26      4.72 o 
  -2   5   2      111.51      121.40      1.94 o 
  -1   5   2      499.00      578.09      7.01 o 
   0   5   2      544.62      602.08      7.31 o 
   1   5   2      127.56      129.43      2.11 o 
   2   5   2       14.87       13.18      0.78 o 
   3   5   2      330.04      339.05      4.53 o 
   4   5   2      100.56       96.45      1.92 o 
   5   5   2      717.38      719.78     10.71 o 
   6   5   2      127.63      131.53      3.14 o 
   7   5   2       83.11       89.51      4.21 o 
   8   5   2       25.78       27.99      3.04 o 
 -12   6   2      104.50      121.19      3.52 o 
 -11   6   2      142.58      129.75      2.83 o 
 -10   6   2      320.18      317.16      4.70 o 
  -9   6   2       94.14       97.03      2.18 o 
  -8   6   2       33.27       34.82      1.26 o 
  -7   6   2        3.98        4.98      0.79 o 
  -6   6   2       37.38       47.84      1.12 o 
  -5   6   2      257.11      267.63      3.10 o 
  -4   6   2       20.84       26.75      0.94 o 
  -3   6   2        8.64        8.41      0.68 o 
  -2   6   2       69.16       62.48      1.42 o 
  -1   6   2      103.95      103.18      1.90 o 
   0   6   2      721.14      689.61      8.39 o 
   1   6   2       19.83       16.92      0.89 o 
   2   6   2      447.92      423.19      5.52 o 
   3   6   2      273.92      257.75      3.77 o 
   4   6   2       78.20       90.55      2.30 o 
   5   6   2       77.86       79.51      3.37 o 
   6   6   2        2.80        3.21      1.44 o 
   7   6   2        0.22        0.25      2.35 o 
 -11   7   2        1.61        0.42      1.61 o 
 -10   7   2       77.32       75.64      2.72 o 
  -9   7   2       38.34       33.90      1.79 o 
  -8   7   2        5.43        4.32      2.13 o 
  -7   7   2      208.03      207.77      4.20 o 
  -6   7   2       72.64       80.54      2.10 o 
  -5   7   2      252.47      243.18      3.52 o 
  -4   7   2       54.97       50.38      1.45 o 
  -3   7   2       66.59       64.85      1.63 o 
  -2   7   2       82.15       84.93      1.78 o 
  -1   7   2       61.56       53.44      1.48 o 
   0   7   2       10.56       11.69      0.87 o 
   1   7   2       32.03       40.09      1.33 o 
   2   7   2       92.28       86.02      1.96 o 
   3   7   2       23.93       21.37      1.15 o 
   4   7   2       16.13       13.82      1.18 o 
   5   7   2       29.19       32.09      1.87 o 
   6   7   2       29.88       31.31      2.12 o 
 -11   8   2        0.32       -0.73      1.73 o 
 -10   8   2        6.89        5.65      3.34 o 
  -9   8   2       19.07       16.19      1.63 o 
  -8   8   2      100.60      104.78      2.95 o 
  -7   8   2       20.63       15.11      1.37 o 
  -6   8   2       32.61       33.12      1.41 o 
  -5   8   2       94.08       95.47      3.03 o 
  -4   8   2       36.87       32.32      1.65 o 
  -3   8   2      503.06      468.55      6.12 o 
  -2   8   2        0.18       -0.10      0.72 o 
  -1   8   2      798.62      750.54      9.31 o 
   0   8   2        9.52       10.84      0.98 o 
   1   8   2      120.80      111.57      2.33 o 
   2   8   2        5.17        7.67      1.04 o 
   3   8   2        2.32        1.99      1.04 o 
   4   8   2      115.51      118.83      3.64 o 
   5   8   2       11.08       14.43      1.90 o 
 -10   9   2        1.51        0.46      1.66 o 
  -9   9   2        0.14        0.84      1.45 o 
  -8   9   2       61.25       47.82      2.19 o 
  -7   9   2       49.80       46.57      2.03 o 
  -6   9   2      182.18      188.22      3.16 o 
  -5   9   2      137.47      131.89      5.28 o 
  -4   9   2      250.20      262.44      3.95 o 
  -3   9   2        0.39        0.62      1.38 o 
  -2   9   2       28.28       30.41      1.39 o 
  -1   9   2       84.02       69.95      2.45 o 
   0   9   2       12.86        7.87      1.02 o 
   1   9   2        0.23       -0.16      0.97 o 
   2   9   2        0.19        0.06      1.07 o 
   3   9   2       22.74       29.04      1.55 o 
   4   9   2       12.58       14.32      1.87 o 
 -10  10   2        0.64        2.14      1.88 o 
  -9  10   2       99.03      102.13      3.39 o 
  -8  10   2        5.40        4.20      1.58 o 
  -7  10   2       22.68       20.67      1.70 o 
  -6  10   2       14.36       11.29      1.24 o 
  -5  10   2       26.45       24.93      1.38 o 
  -4  10   2        2.03        0.36      1.00 o 
  -3  10   2        8.13        7.25      1.06 o 
  -2  10   2        1.07        3.58      1.06 o 
  -1  10   2        8.68        8.41      1.63 o 
   0  10   2        8.37        8.70      1.22 o 
   1  10   2        0.71       -0.34      1.20 o 
   2  10   2        0.32        0.98      1.24 o 
  -8  11   2        7.12        7.15      1.79 o 
  -7  11   2       28.25       28.02      2.08 o 
  -6  11   2       33.11       34.71      3.73 o 
  -5  11   2       13.98       17.20      1.38 o 
  -4  11   2        3.69        1.89      1.19 o 
  -3  11   2       15.14       13.17      1.35 o 
  -2  11   2       43.35       45.55      1.99 o 
  -1  11   2        0.44       -0.65      1.14 o 
   0  11   2       10.96       15.46      1.50 o 
  -5  12   2        0.19       -0.17      1.37 o 
  -4  12   2        0.70        0.91      1.36 o 
   3 -13   3        0.03        0.74      1.16 o 
   4 -13   3        0.98        1.39      1.16 o 
   5 -13   3       60.68       63.11      1.85 o 
  -1 -12   3        0.30       -0.93      1.16 o 
   0 -12   3        1.80        0.36      1.09 o 
   1 -12   3        1.94        0.62      1.02 o 
   2 -12   3       19.49       20.94      1.39 o 
   3 -12   3        6.00        6.63      1.04 o 
   4 -12   3        3.58        3.09      0.96 o 
   5 -12   3       66.87       69.73      2.25 o 
   6 -12   3       77.73       76.62      2.97 o 
   7 -12   3       14.97       17.86      1.81 o 
   8 -12   3        1.25       -0.67      1.64 o 
  -3 -11   3       29.03       26.08      2.12 o 
  -2 -11   3       15.93       18.02      1.26 o 
  -1 -11   3      128.92      134.04      2.47 o 
   0 -11   3        0.02       -0.55      0.99 o 
   1 -11   3       63.29       64.98      1.97 o 
   2 -11   3       27.76       25.48      1.17 o 
   3 -11   3      245.39      239.68      3.32 o 
   4 -11   3       18.15       15.84      1.07 o 
   5 -11   3       48.92       46.29      1.38 o 
   6 -11   3       69.58       69.31      2.50 o 
   7 -11   3       71.43       74.44      3.69 o 
   8 -11   3        4.44        7.15      1.62 o 
   9 -11   3       51.54       56.73      4.74 o 
  -4 -10   3      130.35      149.57      3.83 o 
  -3 -10   3        3.99        6.08      1.04 o 
  -2 -10   3       39.46       37.27      1.52 o 
  -1 -10   3       96.88       92.65      2.69 o 
   0 -10   3        4.09        3.71      1.01 o 
   1 -10   3        7.89        6.70      0.97 o 
   2 -10   3      221.32      220.46      3.51 o 
   3 -10   3      191.13      197.35      2.78 o 
   4 -10   3      179.22      172.78      2.53 o 
   5 -10   3        3.24        3.30      0.81 o 
   6 -10   3      226.97      221.14      4.50 o 
   7 -10   3        5.70        7.90      2.22 o 
   8 -10   3        6.24        5.39      1.51 o 
   9 -10   3       90.48      100.70      3.14 o 
  10 -10   3        0.67        0.91      2.48 o 
  -5  -9   3        0.03        0.74      1.21 o 
  -4  -9   3       81.48       86.61      1.92 o 
  -3  -9   3       17.18       15.57      1.46 o 
  -2  -9   3      104.18      105.51      2.24 o 
  -1  -9   3        6.17        8.28      0.92 o 
   0  -9   3       91.17       92.27      2.04 o 
   1  -9   3        0.07        0.00      0.74 o 
   2  -9   3      473.73      457.90      7.47 o 
   3  -9   3       61.45       58.18      1.37 o 
   4  -9   3      103.28       96.81      1.71 o 
   5  -9   3      500.06      483.01      5.34 o 
   6  -9   3      210.38      206.95      4.13 o 
   7  -9   3      187.18      176.40      6.37 o 
   8  -9   3        9.65        9.55      1.42 o 
   9  -9   3      120.50      116.63      3.19 o 
  10  -9   3       16.49       19.08      2.62 o 
  11  -9   3       13.66       15.27      2.79 o 
  -6  -8   3       31.28       34.02      1.56 o 
  -5  -8   3        1.58        2.86      0.94 o 
  -4  -8   3        8.32       10.58      0.92 o 
  -3  -8   3        7.13        4.16      0.88 o 
  -2  -8   3        0.03       -0.57      0.75 o 
  -1  -8   3      281.36      292.46      4.14 o 
   0  -8   3      434.34      408.66      5.37 o 
   1  -8   3       52.95       43.66      1.63 o 
   2  -8   3        0.53       -0.07      0.65 o 
   3  -8   3        0.18       -0.15      0.53 o 
   4  -8   3       36.43       40.13      1.29 o 
   5  -8   3       61.14       63.71      1.40 o 
   6  -8   3       73.35       69.38      2.12 o 
   7  -8   3        0.12        0.01      1.01 o 
   8  -8   3       18.66       17.44      1.60 o 
   9  -8   3      131.04      138.85      3.36 o 
  10  -8   3       79.91       73.27      3.81 o 
  11  -8   3       57.36       55.18      3.54 o 
  -7  -7   3       47.78       49.24      2.03 o 
  -6  -7   3       15.32       10.54      1.14 o 
  -5  -7   3       16.74       16.89      0.86 o 
  -4  -7   3       25.95       28.04      1.62 o 
  -3  -7   3      551.25      540.78      5.89 o 
  -2  -7   3       86.84       89.36      1.51 o 
  -1  -7   3       49.59       44.16      1.27 o 
   0  -7   3        0.64        1.25      0.58 o 
   1  -7   3       11.18       11.46      0.74 o 
   2  -7   3       57.40       62.43      1.41 o 
   3  -7   3      221.19      218.90      2.64 o 
   4  -7   3      350.79      372.95      4.10 o 
   5  -7   3       81.21       87.94      1.42 o 
   6  -7   3      821.91      806.13     12.15 o 
   7  -7   3      141.99      137.88      3.03 o 
   8  -7   3       58.47       55.07      2.07 o 
   9  -7   3       87.27       85.49      3.69 o 
  10  -7   3       10.60        7.90      2.05 o 
  11  -7   3       10.48       12.10      2.67 o 
  -8  -6   3       53.37       64.64      2.17 o 
  -7  -6   3        0.02        0.89      0.81 o 
  -6  -6   3       20.60       25.94      0.95 o 
  -5  -6   3        5.78        7.39      0.68 o 
  -4  -6   3       94.80       98.67      1.47 o 
  -3  -6   3        6.61        5.78      0.71 o 
  -2  -6   3      294.33      315.55      4.18 o 
  -1  -6   3       28.23       26.81      0.90 o 
   0  -6   3      803.22      830.93      9.84 o 
   1  -6   3       39.57       40.83      1.70 o 
   2  -6   3       22.05       24.42      0.71 o 
   3  -6   3        1.20       -0.20      0.41 o 
   4  -6   3      473.10      466.67      4.90 o 
   5  -6   3      142.15      133.58      2.07 o 
   6  -6   3      167.29      171.28      3.29 o 
   7  -6   3        0.03       -0.48      0.85 o 
   8  -6   3      117.29      118.36      2.73 o 
   9  -6   3      407.86      395.99      9.70 o 
  10  -6   3       21.59       23.22      2.53 o 
  11  -6   3       49.15       43.02      3.09 o 
  -9  -5   3        2.00        3.89      2.40 o 
  -8  -5   3        1.45        3.10      1.10 o 
  -7  -5   3      159.75      168.10      2.22 o 
  -6  -5   3      292.03      277.06      2.77 o 
  -5  -5   3      123.27      109.89      1.76 o 
  -4  -5   3       64.00       71.24      1.17 o 
  -3  -5   3        4.62        2.33      0.59 o 
  -2  -5   3      811.08      863.75     10.17 o 
  -1  -5   3        0.35        0.34      0.42 o 
   0  -5   3      226.46      202.72      3.67 o 
   1  -5   3      115.96      132.41      1.96 o 
   2  -5   3       54.03       49.11      0.91 o 
   3  -5   3       17.15       15.53      0.59 o 
   4  -5   3      353.96      338.68      4.21 o 
   5  -5   3       69.01       66.40      1.26 o 
   6  -5   3      262.80      243.73      6.82 o 
   7  -5   3      247.40      242.93      5.51 o 
   8  -5   3       13.29       13.22      1.68 o 
   9  -5   3        5.59        8.76      1.88 o 
  10  -5   3      125.79      128.76      4.63 o 
  11  -5   3       77.19       80.05      4.04 o 
  -9  -4   3      105.76      108.49      4.35 o 
  -8  -4   3       22.39       20.25      1.42 o 
  -7  -4   3       11.99       14.05      0.70 o 
  -6  -4   3       10.22       11.71      0.60 o 
  -5  -4   3      388.25      387.05      3.81 o 
  -4  -4   3        1.09        0.89      0.42 o 
  -3  -4   3       86.50      107.30      1.72 o 
  -2  -4   3      367.93      351.11      9.92 o 
  -1  -4   3       44.17       38.24      0.75 o 
   0  -4   3     1288.21     1287.04     12.64 o 
   1  -4   3     1302.98     1324.37     12.99 o 
   2  -4   3     2850.26     2943.71     28.48 o 
   3  -4   3     1018.77     1092.65     12.52 o 
   4  -4   3     1573.46     1618.45     18.38 o 
   5  -4   3     1992.33     2088.66     23.66 o 
   6  -4   3        5.65        6.06      1.04 o 
   7  -4   3        0.73        0.94      0.82 o 
   8  -4   3      169.71      155.03      4.65 o 
   9  -4   3        6.46        8.12      1.68 o 
  10  -4   3       48.62       45.50      2.77 o 
  11  -4   3       21.58       32.00      2.79 o 
 -10  -3   3       28.25       33.27      3.07 o 
  -9  -3   3      116.83      123.43      3.18 o 
  -8  -3   3       16.47       14.25      1.31 o 
  -7  -3   3      191.08      192.14      2.27 o 
  -6  -3   3        3.86        5.27      0.47 o 
  -5  -3   3      369.92      374.63      4.27 o 
  -4  -3   3       81.00       68.34      1.10 o 
  -3  -3   3      614.76      612.61      6.21 o 
  -2  -3   3     1313.24     1367.88     13.40 o 
  -1  -3   3      455.85      468.45     12.71 o 
   0  -3   3      266.13      269.29      3.28 o 
   1  -3   3      125.61      117.40      1.39 o 
   2  -3   3     1693.42     1782.89     20.14 o 
   3  -3   3      529.27      520.38      6.07 o 
   4  -3   3      134.18      135.70      1.83 o 
   5  -3   3      164.02      159.57      2.13 o 
   6  -3   3      145.85      151.16      2.78 o 
   7  -3   3      730.19      726.59     15.69 o 
   8  -3   3      516.92      505.43     11.54 o 
   9  -3   3       85.37       95.35      3.66 o 
  10  -3   3       15.23       18.78      2.37 o 
  11  -3   3        6.07        6.33      2.40 o 
 -11  -2   3        0.01        1.53      2.30 o 
 -10  -2   3       29.44       31.96      2.75 o 
  -9  -2   3      181.74      173.35      3.74 o 
  -8  -2   3      169.24      179.53      4.98 o 
  -7  -2   3      566.09      520.09      6.60 o 
  -6  -2   3       36.76       43.41      0.85 o 
  -5  -2   3        4.53        4.42      0.37 o 
  -4  -2   3      560.32      594.87      5.41 o 
  -3  -2   3        0.35        0.40      0.24 o 
  -2  -2   3      525.89      557.28      5.56 o 
  -1  -2   3        6.81        3.50      0.26 o 
   0  -2   3    16622.45    16354.94    222.30 o 
   1  -2   3     2824.21     2623.29     72.25 o 
   2  -2   3     9068.44     8879.46    122.34 o 
   3  -2   3      903.22     1000.73     13.93 o 
   4  -2   3      379.20      376.24      4.47 o 
   5  -2   3      191.41      213.08      4.10 o 
   6  -2   3      126.41      124.97      2.11 o 
   7  -2   3       57.43       62.44      1.91 o 
   8  -2   3      120.97      114.95      4.66 o 
   9  -2   3       17.50       13.07      1.80 o 
  10  -2   3        0.42        0.60      1.91 o 
  11  -2   3       57.68       59.73      3.61 o 
 -11  -1   3       10.25       12.47      2.65 o 
 -10  -1   3       14.64       14.72      3.07 o 
  -9  -1   3        0.07        1.81      1.11 o 
  -8  -1   3        6.64        9.14      0.87 o 
  -7  -1   3      310.67      333.77      4.47 o 
  -6  -1   3      115.78      108.17      1.70 o 
  -5  -1   3     1606.72     1704.93     19.38 o 
  -4  -1   3      790.54      937.34      9.36 o 
  -3  -1   3     2023.00     2111.38     30.95 o 
  -2  -1   3     1189.63     1213.83     13.79 o 
  -1  -1   3     2515.11     2624.46     31.33 o 
   0  -1   3      345.73      345.55      6.78 o 
   1  -1   3      289.15      306.19      4.41 o 
   2  -1   3       55.36       59.27      1.49 o 
   3  -1   3        1.91        2.68      0.39 o 
   4  -1   3      123.03      103.90      1.87 o 
   5  -1   3      515.42      515.45      5.33 o 
   6  -1   3      240.81      246.29      4.29 o 
   7  -1   3       58.69       62.23      1.93 o 
   8  -1   3        3.89        5.37      1.04 o 
   9  -1   3      149.71      165.94      5.23 o 
  10  -1   3       11.40       12.10      2.25 o 
  11  -1   3       20.36       24.88      2.97 o 
 -11   0   3        5.55        5.35      2.35 o 
 -10   0   3       66.26       76.50      5.46 o 
  -9   0   3      175.86      157.47      3.58 o 
  -8   0   3        3.10        5.06      0.79 o 
  -7   0   3      117.71      115.67      2.03 o 
  -6   0   3        0.47        0.26      0.43 o 
  -5   0   3      395.70      427.06      5.09 o 
  -4   0   3      898.02      902.63     10.33 o 
  -3   0   3     4291.18     4267.60    101.60 o 
  -2   0   3     4161.38     4102.54     56.55 o 
  -1   0   3        0.06        2.39      0.23 o 
   0   0   3      204.16      230.42      3.37 o 
   1   0   3      216.77      211.48      3.18 o 
   2   0   3       90.56       86.54      1.58 o 
   3   0   3       48.50       61.82      1.30 o 
   4   0   3      166.11      160.73      2.13 o 
   5   0   3     1351.24     1364.42     13.57 o 
   6   0   3      347.26      357.33      4.60 o 
   7   0   3      274.49      259.16      4.65 o 
   8   0   3      331.46      308.21      5.49 o 
   9   0   3       13.56       13.36      2.06 o 
  10   0   3       63.03       55.59      3.31 o 
 -12   1   3       11.91        9.26      2.73 o 
 -11   1   3       12.33       15.79      2.55 o 
 -10   1   3        0.01       -1.20      1.20 o 
  -9   1   3       18.81       20.46      1.08 o 
  -8   1   3        3.41        4.20      0.77 o 
  -7   1   3       18.27       16.21      0.81 o 
  -6   1   3      660.10      697.71     12.06 o 
  -5   1   3       20.85       35.15      0.82 o 
  -4   1   3     1295.01     1430.17     16.22 o 
  -3   1   3       48.46       51.58      1.23 o 
  -2   1   3     1415.12     1446.04     16.35 o 
  -1   1   3      716.15      799.36      9.13 o 
   0   1   3      272.92      307.34      3.67 o 
   1   1   3      551.18      593.28      6.87 o 
   2   1   3     1142.85     1204.95     13.73 o 
   3   1   3      505.35      559.39      6.58 o 
   4   1   3      360.61      374.80      3.94 o 
   5   1   3        0.04       -0.20      0.36 o 
   6   1   3       21.91       26.03      0.98 o 
   7   1   3       53.94       47.04      1.79 o 
   8   1   3        6.48        6.86      1.73 o 
   9   1   3       79.47       88.00      3.94 o 
  10   1   3       10.63       14.87      2.40 o 
 -12   2   3       52.26       68.67      3.99 o 
 -11   2   3       19.30       23.12      2.84 o 
 -10   2   3        4.52        9.66      1.39 o 
  -9   2   3        6.04        4.18      1.69 o 
  -8   2   3      179.73      173.69      2.77 o 
  -7   2   3      204.80      192.87      3.16 o 
  -6   2   3      589.95      683.05     10.13 o 
  -5   2   3      100.48      105.37      1.59 o 
  -4   2   3      155.02      173.32      2.28 o 
  -3   2   3     2027.77     2002.73     60.58 o 
  -2   2   3      903.95      906.10     10.40 o 
  -1   2   3        5.05        3.34      0.34 o 
   0   2   3       11.39        9.65      0.43 o 
   1   2   3      501.31      509.08      6.04 o 
   2   2   3     2319.60     2421.47     27.39 o 
   3   2   3       30.36       47.28      1.03 o 
   4   2   3      198.82      192.92      2.67 o 
   5   2   3      338.02      351.66      4.48 o 
   6   2   3      211.54      199.41      3.64 o 
   7   2   3       79.53       77.05      3.34 o 
   8   2   3        3.63        1.17      1.78 o 
   9   2   3       36.13       37.45      2.94 o 
 -12   3   3        5.36        7.13      2.40 o 
 -11   3   3        1.16        0.54      1.45 o 
 -10   3   3       34.46       32.73      1.40 o 
  -9   3   3      217.20      212.37      4.24 o 
  -8   3   3      227.17      207.85      3.16 o 
  -7   3   3      262.63      243.08      5.44 o 
  -6   3   3        0.14        0.28      0.72 o 
  -5   3   3      826.79      784.69      9.15 o 
  -4   3   3      917.16      931.48     10.77 o 
  -3   3   3       73.49       50.96      1.22 o 
  -2   3   3       45.04       51.82      1.26 o 
  -1   3   3      270.97      316.24      3.93 o 
   0   3   3        4.82       10.13      0.58 o 
   1   3   3        7.94        6.16      0.49 o 
   2   3   3      614.61      646.98      7.70 o 
   3   3   3      100.73       89.77      1.60 o 
   4   3   3        1.11        0.13      0.67 o 
   5   3   3       37.78       38.33      4.77 o 
   6   3   3       14.57       16.23      2.18 o 
   7   3   3       43.67       51.02      3.07 o 
   8   3   3       14.92       17.92      2.40 o 
   9   3   3        1.00        0.91      2.16 o 
 -12   4   3        9.99        9.73      2.63 o 
 -11   4   3       22.88       18.96      1.74 o 
 -10   4   3        0.07        0.53      1.01 o 
  -9   4   3        0.47       -0.83      0.83 o 
  -8   4   3       25.75       24.13      1.05 o 
  -7   4   3      236.62      243.86      3.49 o 
  -6   4   3      263.36      264.95      3.03 o 
  -5   4   3      539.06      540.53      6.52 o 
  -4   4   3        7.77       12.79      0.83 o 
  -3   4   3      710.28      766.99      9.02 o 
  -2   4   3       23.72       15.69      0.62 o 
  -1   4   3     1794.58     1757.53     20.08 o 
   0   4   3      122.00      112.97      1.83 o 
   1   4   3      585.86      568.55      6.91 o 
   2   4   3       29.13       29.34      0.97 o 
   3   4   3      334.52      314.32      4.19 o 
   4   4   3      126.75      121.10      2.14 o 
   5   4   3      500.20      480.45      7.62 o 
   6   4   3        9.22       10.18      1.64 o 
   7   4   3       26.64       27.16      2.52 o 
   8   4   3       10.21        5.96      2.30 o 
 -12   5   3        4.04        3.77      2.89 o 
 -11   5   3        4.98        5.47      1.28 o 
 -10   5   3        0.94        0.55      1.16 o 
  -9   5   3       12.75       11.54      1.08 o 
  -8   5   3      312.04      306.85      4.31 o 
  -7   5   3      458.35      466.26      6.01 o 
  -6   5   3      311.24      302.10      3.45 o 
  -5   5   3       84.94       86.35      1.37 o 
  -4   5   3      298.96      300.59      3.94 o 
  -3   5   3      902.33      922.98     10.85 o 
  -2   5   3      288.07      316.10      4.12 o 
  -1   5   3      109.47      111.93      1.87 o 
   0   5   3      598.43      592.50      7.24 o 
   1   5   3       18.20       18.02      0.82 o 
   2   5   3      426.13      406.25      5.27 o 
   3   5   3        0.22        0.44      0.70 o 
   4   5   3      202.62      198.08      3.09 o 
   5   5   3        3.89        4.98      1.54 o 
   6   5   3       22.57       20.60      1.57 o 
   7   5   3        3.91        1.48      2.03 o 
 -12   6   3        4.08        6.17      1.87 o 
 -11   6   3       85.19       93.99      2.47 o 
 -10   6   3       70.78       75.92      3.53 o 
  -9   6   3      151.75      167.36      4.05 o 
  -8   6   3        0.38       -0.07      0.81 o 
  -7   6   3       68.32       81.29      2.24 o 
  -6   6   3       16.53       17.14      0.85 o 
  -5   6   3      265.41      276.05      3.79 o 
  -4   6   3      468.76      468.70      5.91 o 
  -3   6   3      267.24      272.16      3.74 o 
  -2   6   3        0.27        1.93      0.59 o 
  -1   6   3       14.95       16.52      0.86 o 
   0   6   3      219.16      208.35      3.11 o 
   1   6   3       51.94       55.81      1.49 o 
   2   6   3      503.51      502.70      6.46 o 
   3   6   3      458.63      447.73      5.92 o 
   4   6   3      219.52      218.38     13.34 o 
   5   6   3        0.96        0.52      1.78 o 
   6   6   3       32.19       37.07      2.06 o 
 -11   7   3       45.56       47.30      2.35 o 
 -10   7   3      183.79      184.44      4.93 o 
  -9   7   3        5.72        6.90      1.32 o 
  -8   7   3        0.13        0.19      1.13 o 
  -7   7   3      142.39      140.53      3.16 o 
  -6   7   3      219.09      211.00      3.20 o 
  -5   7   3      586.81      582.59      7.30 o 
  -4   7   3       34.55       35.88      1.18 o 
  -3   7   3      412.09      406.34      5.34 o 
  -2   7   3      140.07      120.85      2.19 o 
  -1   7   3        3.90        4.41      0.78 o 
   0   7   3      148.14      134.98      2.87 o 
   1   7   3        6.38        3.96      0.81 o 
   2   7   3       64.10       53.99      1.64 o 
   3   7   3       18.10       18.80      1.22 o 
   4   7   3        2.29        3.80      1.40 o 
   5   7   3       27.35       32.57      2.77 o 
   6   7   3      104.78      120.62      3.68 o 
 -11   8   3       10.55       11.28      2.21 o 
 -10   8   3       41.21       44.36      2.23 o 
  -9   8   3        9.86       11.22      2.44 o 
  -8   8   3        4.77        9.07      1.36 o 
  -7   8   3        1.63        1.36      1.15 o 
  -6   8   3        3.94        7.10      0.95 o 
  -5   8   3       25.63       21.29      1.09 o 
  -4   8   3       71.24       75.59      1.86 o 
  -3   8   3      527.08      493.79      6.45 o 
  -2   8   3        8.79        7.84      0.92 o 
  -1   8   3      341.00      324.62      4.61 o 
   0   8   3      111.87      110.90      2.31 o 
   1   8   3      382.45      367.99      5.19 o 
   2   8   3        3.59        3.86      1.04 o 
   3   8   3        4.43        4.45      1.13 o 
   4   8   3        1.35        1.80      1.49 o 
 -10   9   3       35.93       34.56      3.36 o 
  -9   9   3       40.66       38.67      2.14 o 
  -8   9   3       97.89       92.96      5.65 o 
  -7   9   3        3.18        3.68      1.35 o 
  -6   9   3      205.35      199.03      3.35 o 
  -5   9   3        4.40        2.23      0.99 o 
  -4   9   3      126.09      123.16      2.50 o 
  -3   9   3       68.37       64.31      1.85 o 
  -2   9   3       61.25       63.83      1.89 o 
  -1   9   3       10.54       10.44      1.08 o 
   0   9   3        8.24        8.79      1.09 o 
   1   9   3       41.74       36.98      2.10 o 
   2   9   3       54.74       59.07      1.97 o 
   3   9   3       42.36       47.00      3.46 o 
  -9  10   3       39.91       47.36      4.05 o 
  -8  10   3       14.81       13.52      1.84 o 
  -7  10   3      130.61      131.80      3.50 o 
  -6  10   3        0.32        0.48      1.08 o 
  -5  10   3       23.54       24.66      1.41 o 
  -4  10   3       15.82       10.28      1.20 o 
  -3  10   3      126.34      115.73      2.59 o 
  -2  10   3       88.45       80.66      2.76 o 
  -1  10   3        3.60        6.29      1.20 o 
   0  10   3        0.77        0.54      1.13 o 
   1  10   3       14.12       16.08      1.44 o 
  -8  11   3        2.72        2.59      1.75 o 
  -7  11   3        3.59        4.51      1.76 o 
  -6  11   3        0.02        1.61      1.27 o 
  -5  11   3       26.05       33.52      1.72 o 
  -4  11   3       44.00       45.96      2.28 o 
  -3  11   3        0.62        0.64      1.26 o 
  -2  11   3       68.02       76.95      2.89 o 
  -1  11   3        2.83        4.70      1.32 o 
   2 -13   4       13.78       13.67      1.45 o 
   3 -13   4        9.72       12.18      1.29 o 
   4 -13   4       37.40       35.53      1.76 o 
   5 -13   4       71.32       71.64      2.34 o 
   6 -13   4       45.25       49.37      2.54 o 
  -1 -12   4        5.76        2.84      1.18 o 
   0 -12   4        8.81        9.38      1.21 o 
   1 -12   4       73.02       68.03      2.06 o 
   2 -12   4       32.66       36.10      1.42 o 
   3 -12   4       52.14       52.92      1.56 o 
   4 -12   4        8.41        8.45      1.14 o 
   5 -12   4      102.29      107.86      2.19 o 
   6 -12   4       28.43       34.07      2.08 o 
   7 -12   4       40.26       51.97      2.49 o 
   8 -12   4       18.32       20.01      2.16 o 
  -3 -11   4       44.86       43.48      1.86 o 
  -2 -11   4        2.95        1.70      1.06 o 
  -1 -11   4       47.65       51.60      1.52 o 
   0 -11   4       83.09       86.89      2.51 o 
   1 -11   4       28.52       28.00      1.24 o 
   2 -11   4       63.59       64.31      1.62 o 
   3 -11   4       65.36       59.41      2.01 o 
   4 -11   4        9.12        9.79      0.98 o 
   5 -11   4       13.67       13.82      1.03 o 
   6 -11   4        0.68        1.28      1.31 o 
   7 -11   4       69.50       73.40      2.69 o 
   8 -11   4        7.46        8.73      1.68 o 
   9 -11   4       49.10       56.56      2.62 o 
  -4 -10   4       23.41       24.07      2.27 o 
  -3 -10   4        4.30        5.03      1.02 o 
  -2 -10   4        1.28        2.06      0.89 o 
  -1 -10   4       14.87       11.02      1.05 o 
   0 -10   4        0.26       -0.58      0.76 o 
   1 -10   4       38.23       42.06      1.60 o 
   2 -10   4      258.15      234.73      3.11 o 
   3 -10   4      361.91      360.55      4.32 o 
   4 -10   4      326.97      310.58      3.81 o 
   5 -10   4       24.17       21.59      1.02 o 
   6 -10   4       11.81       12.01      2.11 o 
   7 -10   4       67.62       66.63      2.51 o 
   8 -10   4       31.04       33.68      1.92 o 
   9 -10   4        1.63        1.42      1.58 o 
  10 -10   4        0.41       -0.10      2.43 o 
  -5  -9   4       28.52       25.60      1.78 o 
  -4  -9   4      254.71      245.98      3.91 o 
  -3  -9   4       64.90       66.91      1.65 o 
  -2  -9   4      101.77      106.23      1.99 o 
  -1  -9   4       50.47       47.70      1.36 o 
   0  -9   4      279.36      266.05      3.37 o 
   1  -9   4      197.92      205.78      2.79 o 
   2  -9   4       19.28       21.20      1.28 o 
   3  -9   4      119.97      119.92      1.93 o 
   4  -9   4       19.67       19.31      0.87 o 
   5  -9   4       28.67       25.62      1.02 o 
   6  -9   4       11.19       13.92      1.25 o 
   7  -9   4       36.63       40.89      1.84 o 
   8  -9   4        2.40        0.90      1.27 o 
   9  -9   4       44.51       48.02      3.05 o 
  10  -9   4       18.00       16.02      2.73 o 
  -7  -8   4        7.23       11.83      1.47 o 
  -6  -8   4       20.06       21.18      1.38 o 
  -5  -8   4        6.41        6.62      1.06 o 
  -4  -8   4       33.47       32.11      1.13 o 
  -3  -8   4      125.31      113.40      1.95 o 
  -2  -8   4      238.44      235.03      5.22 o 
  -1  -8   4      214.54      202.09      2.69 o 
   0  -8   4      548.08      522.91      5.70 o 
   1  -8   4      668.15      640.22      7.92 o 
   2  -8   4      399.96      379.75      4.27 o 
   3  -8   4      413.12      383.89      4.30 o 
   4  -8   4      393.53      391.90      4.37 o 
   5  -8   4      185.66      178.16      2.34 o 
   6  -8   4       54.89       54.75      2.14 o 
   7  -8   4       42.47       37.05      1.70 o 
   8  -8   4       39.33       31.69      1.66 o 
   9  -8   4        3.10        4.36      2.05 o 
  10  -8   4       30.02       27.37      2.84 o 
  11  -8   4        4.16        4.68      2.42 o 
  -7  -7   4       34.36       37.97      1.40 o 
  -6  -7   4       42.41       52.19      1.47 o 
  -5  -7   4        0.60        0.42      0.66 o 
  -4  -7   4        1.91        3.56      0.62 o 
  -3  -7   4      442.02      428.45      4.81 o 
  -2  -7   4       60.65       55.26      1.25 o 
  -1  -7   4      171.41      165.85      2.24 o 
   0  -7   4        8.70       10.60      0.61 o 
   1  -7   4        2.40        0.51      0.58 o 
   2  -7   4        0.35       -0.48      0.48 o 
   3  -7   4      273.76      274.56      3.16 o 
   4  -7   4      148.94      159.24      2.08 o 
   5  -7   4        8.13        5.82      0.68 o 
   6  -7   4       19.95       21.71      1.53 o 
   7  -7   4      192.56      192.87      3.83 o 
   8  -7   4        0.27       -0.13      1.46 o 
   9  -7   4      430.51      441.14     10.81 o 
  10  -7   4       29.77       27.11      2.75 o 
  11  -7   4      138.38      142.25      5.60 o 
  -8  -6   4       22.23       22.63      1.47 o 
  -7  -6   4        0.80        0.47      0.79 o 
  -6  -6   4       12.23       11.13      0.80 o 
  -5  -6   4       10.83       11.02      1.18 o 
  -4  -6   4        6.85        7.98      0.68 o 
  -3  -6   4      200.21      198.98      2.51 o 
  -2  -6   4      730.97      753.58      7.77 o 
  -1  -6   4      112.09      129.72      2.64 o 
   0  -6   4      486.11      500.85      5.29 o 
   1  -6   4      335.33      308.58      3.43 o 
   2  -6   4      126.24      106.23      1.50 o 
   3  -6   4       53.48       75.34      1.86 o 
   4  -6   4      744.62      709.32      8.44 o 
   5  -6   4      340.00      374.07      4.70 o 
   6  -6   4        4.92        4.39      0.86 o 
   7  -6   4       22.22       22.44      1.56 o 
   8  -6   4       75.45       72.57      3.31 o 
   9  -6   4       11.80       15.35      2.15 o 
  10  -6   4       89.78       86.96      4.11 o 
  11  -6   4       43.02       41.78      3.29 o 
  -9  -5   4       10.42       15.02      1.83 o 
  -8  -5   4       71.93       81.10      2.15 o 
  -7  -5   4        4.71        7.14      0.74 o 
  -6  -5   4       80.44       83.89      1.47 o 
  -5  -5   4      493.95      485.33      6.06 o 
  -4  -5   4       87.08       81.62      1.36 o 
  -3  -5   4       60.11       57.48      1.32 o 
  -2  -5   4      467.05      472.92      5.74 o 
  -1  -5   4        0.58        0.55      0.44 o 
   0  -5   4        0.45        0.57      0.38 o 
   1  -5   4       22.16       28.46      0.73 o 
   2  -5   4      271.29      284.95      3.10 o 
   3  -5   4      126.55      146.66      2.09 o 
   4  -5   4      106.79      103.69      1.65 o 
   5  -5   4      569.76      580.35      6.91 o 
   6  -5   4      132.55      124.47      2.78 o 
   7  -5   4      602.10      591.93     13.17 o 
   8  -5   4        0.16        0.57      1.33 o 
   9  -5   4       18.86       17.77      2.11 o 
  10  -5   4       30.31       28.44      2.67 o 
  11  -5   4        3.28        3.39      2.42 o 
 -10  -4   4       81.63       93.79      4.66 o 
  -9  -4   4        9.73       12.70      3.16 o 
  -8  -4   4       87.62       79.51      2.42 o 
  -7  -4   4       62.06       50.94      1.16 o 
  -6  -4   4       50.52       48.89      0.98 o 
  -5  -4   4      167.26      163.78      1.91 o 
  -4  -4   4       26.17       22.63      0.68 o 
  -3  -4   4      575.85      604.53      6.21 o 
  -2  -4   4      995.61     1036.89     10.30 o 
  -1  -4   4       35.19       28.29      0.96 o 
   0  -4   4      217.17      192.32      2.17 o 
   1  -4   4     1398.08     1382.94     13.54 o 
   2  -4   4      397.90      389.20      4.69 o 
   3  -4   4        6.04        3.74      0.40 o 
   4  -4   4      195.06      190.80      2.51 o 
   5  -4   4      927.46      941.92     10.88 o 
   6  -4   4       51.83       59.33      1.81 o 
   7  -4   4       63.55       62.57      2.87 o 
   8  -4   4       66.22       60.92      2.87 o 
   9  -4   4        8.09        5.96      1.80 o 
  10  -4   4       11.86        9.43      2.03 o 
  11  -4   4       87.16       91.63      4.33 o 
 -10  -3   4        6.34        8.39      2.45 o 
  -9  -3   4       31.14       32.65      1.83 o 
  -8  -3   4        8.15        7.65      1.33 o 
  -7  -3   4      147.63      132.40      2.36 o 
  -6  -3   4       53.51       64.89      1.08 o 
  -5  -3   4      134.06      119.56      1.47 o 
  -4  -3   4      408.57      454.78      4.26 o 
  -3  -3   4      528.46      521.07      5.32 o 
  -2  -3   4      304.73      297.52      3.64 o 
  -1  -3   4      494.53      519.50      6.09 o 
   0  -3   4     3273.44     3389.62     46.09 o 
   1  -3   4       75.91       81.70      1.47 o 
   2  -3   4      800.38      821.95      9.44 o 
   3  -3   4      240.50      223.55      2.80 o 
   4  -3   4      365.39      362.26      4.36 o 
   5  -3   4     1189.51     1220.90     13.96 o 
   6  -3   4      217.25      244.38      6.11 o 
   7  -3   4      187.02      189.16      5.15 o 
   8  -3   4      156.32      151.66      4.63 o 
   9  -3   4       98.78       90.96      3.67 o 
  10  -3   4        6.32        4.83      2.05 o 
  11  -3   4       25.22       32.92      2.94 o 
 -11  -2   4       30.70       35.79      3.34 o 
 -10  -2   4       25.27       33.58      1.90 o 
  -9  -2   4        8.04        7.90      1.28 o 
  -8  -2   4       33.70       30.79      1.48 o 
  -7  -2   4      445.07      408.94      5.34 o 
  -6  -2   4        0.15        0.84      0.45 o 
  -5  -2   4       61.04       52.63      1.55 o 
  -4  -2   4      114.46      155.43      3.55 o 
  -3  -2   4       89.94       95.95      1.39 o 
  -2  -2   4     1931.17     2017.31     22.82 o 
  -1  -2   4      158.38      140.83      1.80 o 
   0  -2   4    10173.37     9922.54    171.02 o 
   1  -2   4      741.32      736.39      8.44 o 
   2  -2   4     9043.35     8823.84    121.60 o 
   3  -2   4      168.49      157.80      2.56 o 
   4  -2   4      503.30      533.33      7.69 o 
   5  -2   4       63.57       62.87      1.12 o 
   6  -2   4       59.05       57.42      2.38 o 
   7  -2   4       24.25       20.10      1.64 o 
   8  -2   4        3.07        4.28      1.43 o 
   9  -2   4        0.76       -0.89      1.64 o 
  10  -2   4      129.65      124.33      4.78 o 
  11  -2   4       36.34       34.63      3.22 o 
 -11  -1   4        3.63        5.65      2.28 o 
 -10  -1   4       14.76       19.11      1.65 o 
  -9  -1   4       18.62       17.91      1.44 o 
  -8  -1   4       30.29       27.40      1.42 o 
  -7  -1   4       61.62       68.02      2.71 o 
  -6  -1   4      376.40      386.97      4.76 o 
  -5  -1   4     1396.70     1391.45     15.89 o 
  -4  -1   4      875.05      885.87     14.39 o 
  -3  -1   4     4951.07     4972.99     48.67 o 
  -2  -1   4      455.38      482.33      5.63 o 
  -1  -1   4       18.34       14.14      0.58 o 
   0  -1   4     3835.16     3720.70     67.71 o 
   1  -1   4     3058.95     2997.57     41.29 o 
   2  -1   4      506.44      527.57      7.54 o 
   3  -1   4     2966.60     3220.10     44.24 o 
   4  -1   4       72.10       84.94      2.06 o 
   5  -1   4       65.49       60.56      1.94 o 
   6  -1   4      204.36      198.61      3.39 o 
   7  -1   4       64.01       58.49      2.62 o 
   8  -1   4       14.63       12.63      1.68 o 
   9  -1   4      146.81      140.20      4.85 o 
  10  -1   4       16.20       19.09      2.52 o 
 -11   0   4      148.65      151.13      4.33 o 
 -10   0   4      205.87      205.35      6.55 o 
  -9   0   4      156.22      140.13      7.01 o 
  -8   0   4      129.87      126.52      2.28 o 
  -7   0   4       25.78       27.25      1.38 o 
  -6   0   4       19.60       17.21      0.65 o 
  -5   0   4      324.60      379.12      4.59 o 
  -4   0   4      995.47     1009.26     11.55 o 
  -3   0   4      300.63      325.65      3.89 o 
  -2   0   4      126.57      134.81      1.75 o 
  -1   0   4      737.13      801.97     11.40 o 
   0   0   4      399.02      382.59      4.49 o 
   1   0   4     1743.78     1781.30     33.81 o 
   2   0   4      216.87      207.18      3.24 o 
   3   0   4      450.62      462.33      6.76 o 
   4   0   4      193.73      229.35      7.61 o 
   5   0   4        8.72        8.75      0.91 o 
   6   0   4      458.80      465.05      8.41 o 
   7   0   4      399.33      374.36      8.93 o 
   8   0   4       84.90       78.07      3.29 o 
   9   0   4       28.00       29.14      2.42 o 
  10   0   4       34.14       27.08      2.67 o 
 -12   1   4       10.68       16.96      2.99 o 
 -11   1   4       22.53       21.94      1.83 o 
 -10   1   4        0.22        1.99      1.28 o 
  -9   1   4        3.14        2.50      1.25 o 
  -8   1   4      318.36      336.38      4.57 o 
  -7   1   4      368.45      326.31     12.42 o 
  -6   1   4     1005.33      986.82     11.40 o 
  -5   1   4      738.53      774.31      8.99 o 
  -4   1   4     2656.29     2667.20     30.06 o 
  -3   1   4      102.07      105.92      1.56 o 
  -2   1   4      983.04     1019.68     12.36 o 
  -1   1   4       14.33       13.51      0.50 o 
   0   1   4     1543.97     1615.38     18.29 o 
   1   1   4      540.67      535.17      6.27 o 
   2   1   4        1.39        2.84      0.37 o 
   3   1   4       37.73       58.24      1.05 o 
   4   1   4       30.95       32.87      0.89 o 
   5   1   4      119.63      112.86      2.37 o 
   6   1   4        7.63        9.28      0.96 o 
   7   1   4       83.80       87.16      3.51 o 
   8   1   4        3.89        3.98      1.78 o 
   9   1   4        2.12        1.44      2.01 o 
  10   1   4        4.25        4.06      2.48 o 
 -12   2   4       18.04       19.82      2.77 o 
 -11   2   4      140.70      146.57      3.69 o 
 -10   2   4       13.48        9.04      1.44 o 
  -9   2   4       80.15       80.51      1.94 o 
  -8   2   4       64.35       63.08      1.57 o 
  -7   2   4      550.93      560.08      8.54 o 
  -6   2   4     1432.53     1593.90     18.20 o 
  -5   2   4       46.39       59.65      1.14 o 
  -4   2   4       34.04       41.42      0.93 o 
  -3   2   4      177.98      211.04      3.66 o 
  -2   2   4       25.17       37.79      0.85 o 
  -1   2   4       11.92       13.47      0.51 o 
   0   2   4     1045.89     1119.21     12.84 o 
   1   2   4      200.47      219.63      2.85 o 
   2   2   4      308.03      326.09      4.96 o 
   3   2   4      122.84      112.42      2.09 o 
   4   2   4     1406.33     1412.23     16.26 o 
   5   2   4       78.74       74.18      2.01 o 
   6   2   4       29.92       28.89      1.65 o 
   7   2   4       14.75       15.07      1.86 o 
   8   2   4       57.20       59.09      3.24 o 
   9   2   4        0.98        0.34      2.20 o 
 -12   3   4       23.72       24.95      2.06 o 
 -11   3   4        1.55        1.82      1.45 o 
 -10   3   4        6.49        3.69      1.30 o 
  -9   3   4       30.48       30.53      1.93 o 
  -8   3   4        0.02        0.52      0.75 o 
  -7   3   4      110.21      114.30      2.52 o 
  -6   3   4       41.18       36.56      1.02 o 
  -5   3   4       18.24       25.56      0.84 o 
  -4   3   4     1114.11     1193.15     13.73 o 
  -3   3   4        3.89        1.01      0.75 o 
  -2   3   4        0.12        0.19      0.38 o 
  -1   3   4       99.50      109.74      1.72 o 
   0   3   4        9.54       13.62      0.59 o 
   1   3   4       47.43       62.17      1.59 o 
   2   3   4       26.68       25.29      0.86 o 
   3   3   4        8.06        8.41      0.68 o 
   4   3   4       11.48       10.33      0.86 o 
   5   3   4       53.66       57.62      2.53 o 
   6   3   4      121.57      125.11      2.95 o 
   7   3   4      159.35      154.03      5.03 o 
   8   3   4       51.86       50.44      3.22 o 
 -12   4   4        5.79        5.89      1.77 o 
 -11   4   4       14.90       13.03      1.68 o 
 -10   4   4        8.80       10.67      1.17 o 
  -9   4   4      128.38      124.77      3.10 o 
  -8   4   4      102.74       98.25      2.03 o 
  -7   4   4      212.76      202.30      3.06 o 
  -6   4   4      176.37      181.49      6.25 o 
  -5   4   4       54.41       56.79      1.27 o 
  -4   4   4      411.83      441.91      6.30 o 
  -3   4   4       69.99       72.21      1.87 o 
  -2   4   4       14.13       23.73      0.79 o 
  -1   4   4      119.66      102.67      1.72 o 
   0   4   4     1104.84     1151.72     14.19 o 
   1   4   4       88.48       88.09      1.85 o 
   2   4   4       85.52       96.45      1.79 o 
   3   4   4      131.80      121.74      5.02 o 
   4   4   4      693.35      679.61     10.31 o 
   5   4   4      153.88      161.19      3.41 o 
   6   4   4       40.72       38.42      2.28 o 
   7   4   4        2.09        1.28      1.83 o 
   8   4   4       10.24       12.47      2.48 o 
 -12   5   4        0.28        0.44      1.74 o 
 -11   5   4       11.90       11.31      1.70 o 
 -10   5   4       24.13       28.63      1.45 o 
  -9   5   4       99.21       89.51      2.06 o 
  -8   5   4       86.58       83.38      1.92 o 
  -7   5   4      747.38      742.76     16.10 o 
  -6   5   4       52.20       56.10      1.18 o 
  -5   5   4       36.80       30.56      0.98 o 
  -4   5   4        1.89        3.22      0.61 o 
  -3   5   4       59.93       59.08      1.37 o 
  -2   5   4       15.76       16.88      0.77 o 
  -1   5   4       93.10      100.59      2.38 o 
   0   5   4      455.86      448.96      6.45 o 
   1   5   4       18.98       18.93      1.23 o 
   2   5   4      123.08      119.12      2.14 o 
   3   5   4       55.89       48.26      1.44 o 
   4   5   4      299.91      291.18      5.22 o 
   5   5   4        0.91        0.76      1.22 o 
   6   5   4       77.99       74.55      2.69 o 
   7   5   4        4.66        6.34      2.30 o 
 -11   6   4        9.67       12.53      2.99 o 
 -10   6   4        8.49        5.14      1.14 o 
  -9   6   4      243.98      241.42      3.74 o 
  -8   6   4       24.70       24.44      1.16 o 
  -7   6   4      224.96      206.00      4.03 o 
  -6   6   4       22.09       17.63      0.94 o 
  -5   6   4      381.89      391.17      5.10 o 
  -4   6   4      758.80      724.86      8.80 o 
  -3   6   4       13.73       18.77      0.91 o 
  -2   6   4      228.55      208.10      3.10 o 
  -1   6   4       45.31       49.63      1.38 o 
   0   6   4      173.55      169.87      2.75 o 
   1   6   4       45.06       36.62      1.69 o 
   2   6   4        1.80        1.57      0.78 o 
   3   6   4        9.85        8.15      0.97 o 
   4   6   4       83.91       90.93      6.11 o 
   5   6   4       20.98       20.23      2.37 o 
   6   6   4        0.30       -0.24      1.57 o 
 -11   7   4        0.99       -1.39      1.69 o 
 -10   7   4       54.94       53.94      2.39 o 
  -9   7   4       55.94       44.46      2.05 o 
  -8   7   4        8.17        4.96      1.60 o 
  -7   7   4      172.97      159.12      3.45 o 
  -6   7   4       52.87       50.37      1.55 o 
  -5   7   4      245.32      250.71      3.66 o 
  -4   7   4       21.06       25.48      1.11 o 
  -3   7   4       59.14       49.58      1.46 o 
  -2   7   4      131.02      121.52      2.29 o 
  -1   7   4        0.17        0.86      0.75 o 
   0   7   4      126.48      122.92      3.29 o 
   1   7   4      164.89      166.79      2.89 o 
   2   7   4       15.42       13.85      1.56 o 
   3   7   4      165.79      171.51      5.54 o 
   4   7   4       50.70       53.76      4.14 o 
   5   7   4        0.01        0.57      1.98 o 
 -11   8   4       47.86       58.63      2.69 o 
 -10   8   4       72.18       81.51      7.83 o 
  -9   8   4       68.95       67.74      2.63 o 
  -8   8   4      105.34      110.58      3.13 o 
  -7   8   4        7.83        9.65      1.37 o 
  -6   8   4       63.50       59.38      1.80 o 
  -5   8   4       66.00       62.44      1.78 o 
  -4   8   4        0.52        0.35      0.87 o 
  -3   8   4       35.63       34.70      1.31 o 
  -2   8   4      113.88      100.17      2.16 o 
  -1   8   4        8.07        9.61      1.04 o 
   0   8   4       92.87       86.46      2.08 o 
   1   8   4      167.94      173.78      3.11 o 
   2   8   4       86.15       87.03      2.29 o 
   3   8   4       53.15       64.89      3.83 o 
   4   8   4       17.46       19.81      1.92 o 
 -10   9   4        5.60        2.54      2.12 o 
  -9   9   4       11.84       12.54      1.84 o 
  -8   9   4       39.84       41.24      2.39 o 
  -7   9   4       57.04       58.42      4.77 o 
  -6   9   4      166.27      162.54      4.33 o 
  -5   9   4      225.84      217.48      5.03 o 
  -4   9   4       58.87       60.41      1.86 o 
  -3   9   4      143.54      126.50      2.58 o 
  -2   9   4       10.36       13.55      1.16 o 
  -1   9   4       40.12       35.46      1.55 o 
   0   9   4       74.73       70.01      4.87 o 
   1   9   4        0.56       -0.61      1.10 o 
   2   9   4        1.50        1.49      1.29 o 
  -9  10   4       27.91       36.50      5.39 o 
  -8  10   4        5.56        2.68      1.63 o 
  -7  10   4       95.66       95.59      3.20 o 
  -6  10   4       18.02       16.72      1.37 o 
  -5  10   4        2.61        2.24      1.22 o 
  -4  10   4       11.47       11.35      1.27 o 
  -3  10   4       65.43       75.52      2.73 o 
  -2  10   4       45.84       49.50      1.85 o 
  -1  10   4       21.62       21.59      1.46 o 
   0  10   4       87.02       89.38      2.46 o 
   1  10   4       47.87       49.30      2.04 o 
  -7  11   4        8.50        8.13      1.83 o 
  -6  11   4       10.44        8.45      1.48 o 
  -5  11   4       85.58       86.37      2.53 o 
  -4  11   4       13.19       12.46      1.46 o 
  -3  11   4       34.51       37.99      2.76 o 
  -2  11   4       10.04       11.06      1.46 o 
   2 -13   5        0.51        0.97      1.13 o 
   3 -13   5       13.75       12.59      1.23 o 
   4 -13   5       16.83       17.54      1.36 o 
   5 -13   5        3.66        1.80      1.18 o 
   6 -13   5      116.97      128.51      4.60 o 
  -1 -12   5       14.26       15.51      1.33 o 
   0 -12   5      160.65      166.34      2.83 o 
   1 -12   5      312.23      327.43      4.33 o 
   2 -12   5       96.64      102.21      2.13 o 
   3 -12   5      194.66      196.83      3.80 o 
   4 -12   5        0.13        0.32      0.95 o 
   5 -12   5        4.48        3.86      1.02 o 
   6 -12   5       16.15       13.70      1.80 o 
   7 -12   5        2.44        3.14      1.67 o 
   8 -12   5        4.38        1.26      2.03 o 
  -3 -11   5       28.66       29.40      2.03 o 
  -2 -11   5        1.17        0.29      1.12 o 
  -1 -11   5       23.95       23.63      1.27 o 
   0 -11   5       88.37       86.50      1.98 o 
   1 -11   5       39.70       40.26      1.49 o 
   2 -11   5       34.40       33.95      1.22 o 
   3 -11   5       11.00       12.96      0.99 o 
   4 -11   5       96.47       95.36      2.21 o 
   5 -11   5        0.04       -0.23      0.85 o 
   6 -11   5        0.04       -0.57      1.28 o 
   7 -11   5      176.70      164.14      3.97 o 
   8 -11   5        5.91        8.09      1.65 o 
   9 -11   5       55.82       57.21      3.81 o 
  -4 -10   5        0.11       -0.27      1.18 o 
  -3 -10   5        8.50        6.26      1.22 o 
  -2 -10   5        1.41       -0.49      0.88 o 
  -1 -10   5       88.49       84.75      1.86 o 
   0 -10   5      124.01      124.98      2.94 o 
   1 -10   5      126.98      123.33      2.10 o 
   2 -10   5       50.24       48.54      1.95 o 
   3 -10   5        0.04       -0.18      0.71 o 
   4 -10   5      252.17      267.28      3.41 o 
   5 -10   5       14.43       15.50      0.94 o 
   6 -10   5        2.35        2.62      2.09 o 
   7 -10   5      104.96      108.45      3.93 o 
   8 -10   5        7.33        4.68      1.49 o 
   9 -10   5        0.00       -0.02      2.21 o 
  10 -10   5        5.15        6.22      2.75 o 
  -6  -9   5        0.15       -0.80      1.31 o 
  -5  -9   5        9.37        6.77      1.17 o 
  -4  -9   5       38.71       42.79      1.95 o 
  -3  -9   5      290.04      272.29      3.57 o 
  -2  -9   5       20.16       21.75      1.22 o 
  -1  -9   5      329.84      321.62      3.93 o 
   0  -9   5      150.66      145.44      2.24 o 
   1  -9   5      394.04      383.45      4.45 o 
   2  -9   5       10.92        8.92      0.75 o 
   3  -9   5      110.12       96.79      1.98 o 
   4  -9   5       37.62       38.41      1.08 o 
   5  -9   5        6.43        7.22      1.00 o 
   6  -9   5       57.71       56.26      2.08 o 
   7  -9   5       68.82       70.31      2.42 o 
   8  -9   5       26.87       27.05      1.75 o 
   9  -9   5        2.88        2.10      2.01 o 
  10  -9   5       17.25       23.09      2.75 o 
  -7  -8   5        0.10        0.17      1.12 o 
  -6  -8   5      139.14      139.91      2.83 o 
  -5  -8   5       15.52       14.99      1.20 o 
  -4  -8   5       76.15       80.74      2.00 o 
  -3  -8   5      260.66      251.22      3.70 o 
  -2  -8   5      640.01      625.11      6.75 o 
  -1  -8   5        2.05        1.92      0.62 o 
   0  -8   5      136.07      144.42      2.09 o 
   1  -8   5       56.04       52.10      1.23 o 
   2  -8   5      171.28      171.46      2.30 o 
   3  -8   5       12.95       13.77      0.73 o 
   4  -8   5       56.27       56.52      1.25 o 
   5  -8   5      149.02      149.52      2.45 o 
   6  -8   5       13.42       13.08      1.19 o 
   7  -8   5      135.06      138.75      4.29 o 
   8  -8   5       30.44       26.93      2.28 o 
   9  -8   5        0.28        0.50      1.93 o 
  10  -8   5        1.72        4.04      2.18 o 
  11  -8   5        0.07        0.70      2.58 o 
  -8  -7   5        0.01        1.93      1.65 o 
  -7  -7   5       56.17       54.30      1.41 o 
  -6  -7   5       92.58       97.98      1.96 o 
  -5  -7   5       89.33       89.41      1.73 o 
  -4  -7   5       16.17       15.33      1.02 o 
  -3  -7   5      545.84      511.90      6.45 o 
  -2  -7   5      175.82      161.80      2.21 o 
  -1  -7   5      605.35      580.01      6.16 o 
   0  -7   5      272.83      243.97      3.40 o 
   1  -7   5      297.36      279.49      3.24 o 
   2  -7   5      817.61      851.90      8.70 o 
   3  -7   5       28.56       27.68      0.80 o 
   4  -7   5      216.62      229.69      3.22 o 
   5  -7   5        8.94       11.74      0.75 o 
   6  -7   5       17.28       20.11      1.23 o 
   7  -7   5       85.26       95.06      2.45 o 
   8  -7   5       10.27        9.43      1.86 o 
   9  -7   5      138.80      136.73      4.92 o 
  10  -7   5        4.39        5.49      2.10 o 
  11  -7   5      139.79      150.15      5.82 o 
  -8  -6   5      108.23      116.46      4.77 o 
  -7  -6   5        4.45        3.99      0.82 o 
  -6  -6   5       51.79       53.80      1.28 o 
  -5  -6   5      370.28      360.39      4.81 o 
  -4  -6   5       86.46       77.28      2.03 o 
  -3  -6   5      105.73      107.85      1.67 o 
  -2  -6   5      418.04      392.12      4.97 o 
  -1  -6   5        3.52        0.85      0.44 o 
   0  -6   5      753.85      759.54      7.76 o 
   1  -6   5       76.92       79.80      1.26 o 
   2  -6   5       76.23       68.09      1.15 o 
   3  -6   5       80.75       88.14      1.57 o 
   4  -6   5      367.48      340.46      4.33 o 
   5  -6   5        0.10        1.72      0.74 o 
   6  -6   5       73.01       69.48      1.91 o 
   7  -6   5        4.51        3.81      1.34 o 
   8  -6   5        0.86        2.57      1.49 o 
   9  -6   5       78.89       70.13      3.62 o 
  10  -6   5      143.13      126.54      4.78 o 
  11  -6   5        0.85       -1.31      2.37 o 
  -9  -5   5       38.02       35.82      2.10 o 
  -8  -5   5        0.72        0.33      1.02 o 
  -7  -5   5       40.67       44.00      1.49 o 
  -6  -5   5       14.06       10.06      0.92 o 
  -5  -5   5      852.75      813.53      9.62 o 
  -4  -5   5       65.18       66.51      1.26 o 
  -3  -5   5       74.12       87.03      1.35 o 
  -2  -5   5      548.95      556.93      5.79 o 
  -1  -5   5      339.92      318.88      3.48 o 
   0  -5   5      106.61      135.16      1.71 o 
   1  -5   5      235.75      262.55      3.38 o 
   2  -5   5      435.83      485.94      5.86 o 
   3  -5   5       10.36        6.45      0.52 o 
   4  -5   5      455.39      481.57      5.82 o 
   5  -5   5        0.13        0.50      0.50 o 
   6  -5   5       28.71       28.73      1.37 o 
   7  -5   5      335.37      345.42      8.34 o 
   8  -5   5      143.77      135.99      4.40 o 
   9  -5   5       22.33       28.12      2.32 o 
  10  -5   5       52.68       55.18      3.32 o 
  11  -5   5       39.07       35.54      3.05 o 
 -10  -4   5       55.12       58.51      5.63 o 
  -9  -4   5        0.66        1.22      1.35 o 
  -8  -4   5      265.55      255.25      3.96 o 
  -7  -4   5       51.65       57.06      1.87 o 
  -6  -4   5        7.17        7.20      0.79 o 
  -5  -4   5       35.42       32.97      0.92 o 
  -4  -4   5      192.70      199.09      2.77 o 
  -3  -4   5      635.60      664.50      6.77 o 
  -2  -4   5      175.08      189.46      2.19 o 
  -1  -4   5       52.30       52.32      1.20 o 
   0  -4   5      334.62      416.85      6.12 o 
   1  -4   5      205.78      152.82      2.08 o 
   2  -4   5       35.13       26.76      0.89 o 
   3  -4   5      266.72      232.52      2.98 o 
   4  -4   5      147.42      156.87      2.18 o 
   5  -4   5      292.02      291.25      3.67 o 
   6  -4   5        3.63        2.92      1.19 o 
   7  -4   5        1.63        2.47      1.21 o 
   8  -4   5      259.32      248.71      6.69 o 
   9  -4   5       64.66       72.77      3.61 o 
  10  -4   5       60.14       61.93      3.46 o 
  11  -4   5      370.09      386.84     10.25 o 
 -10  -3   5       11.85        8.93      1.63 o 
  -9  -3   5        2.70        1.06      1.32 o 
  -8  -3   5      141.40      149.21      3.33 o 
  -7  -3   5      529.89      482.28      8.88 o 
  -6  -3   5        9.23        5.95      0.70 o 
  -5  -3   5      601.88      581.68      8.46 o 
  -4  -3   5     1450.21     1456.25     14.48 o 
  -3  -3   5       34.73       51.74      1.34 o 
  -2  -3   5      298.15      250.55      5.00 o 
  -1  -3   5       52.07       43.80      0.83 o 
   0  -3   5      489.35      464.47      5.47 o 
   1  -3   5      759.55      785.73     12.95 o 
   2  -3   5      549.34      581.27      8.42 o 
   3  -3   5      290.70      336.94      4.07 o 
   4  -3   5     1329.57     1400.04     15.95 o 
   5  -3   5      339.19      323.64      4.96 o 
   6  -3   5       28.87       27.75      1.80 o 
   7  -3   5        3.87        3.51      1.34 o 
   8  -3   5        0.95        1.69      1.41 o 
   9  -3   5      188.49      194.93      5.91 o 
  10  -3   5       14.26        7.99      2.27 o 
  11  -3   5        1.08        0.35      2.27 o 
 -11  -2   5       31.69       33.02      3.10 o 
 -10  -2   5       10.57       10.86      1.55 o 
  -9  -2   5        0.59        1.20      1.21 o 
  -8  -2   5      113.58      111.73      3.22 o 
  -7  -2   5      184.50      196.88      5.29 o 
  -6  -2   5        8.85        9.12      0.63 o 
  -5  -2   5       12.48        8.93      1.13 o 
  -4  -2   5       81.68       81.50      1.15 o 
  -3  -2   5      109.80      106.73      2.08 o 
  -2  -2   5      306.41      286.91      4.18 o 
  -1  -2   5      831.38      864.23      8.60 o 
   0  -2   5      871.50      913.96     10.43 o 
   1  -2   5      321.25      353.77      4.21 o 
   2  -2   5     1846.20     1902.43     26.28 o 
   3  -2   5     1157.29     1176.17     16.46 o 
   4  -2   5        0.18        6.34      3.12 o 
   5  -2   5      314.39      316.94      4.90 o 
   6  -2   5        3.37        7.15      1.31 o 
   7  -2   5        0.06       -0.27      1.21 o 
   8  -2   5      376.71      367.77      8.99 o 
   9  -2   5        1.26        0.89      1.78 o 
  10  -2   5        1.31        2.79      2.13 o 
 -11  -1   5        3.37        5.45      1.68 o 
 -10  -1   5       16.65       19.20      1.93 o 
  -9  -1   5       21.65       24.71      3.30 o 
  -8  -1   5      108.04       94.72      2.79 o 
  -7  -1   5       63.95       64.65      2.68 o 
  -6  -1   5       13.65       16.36      0.96 o 
  -5  -1   5      121.57      129.27      1.87 o 
  -4  -1   5       30.35       28.16      0.98 o 
  -3  -1   5      550.14      546.56      7.82 o 
  -2  -1   5      204.90      208.65      3.23 o 
  -1  -1   5     1483.66     1500.04     25.89 o 
   0  -1   5     2462.78     2481.61     62.55 o 
   1  -1   5     3406.59     3397.80     51.64 o 
   2  -1   5      120.33      129.71      3.79 o 
   3  -1   5      232.68      244.88      3.85 o 
   4  -1   5      103.55      107.91      2.07 o 
   5  -1   5       13.40       14.85      1.23 o 
   6  -1   5      637.80      626.71      9.25 o 
   7  -1   5      306.99      288.59      7.30 o 
   8  -1   5        1.39        1.19      1.59 o 
   9  -1   5      297.86      308.71      8.19 o 
  10  -1   5      130.20      141.63      5.35 o 
 -11   0   5        0.40        0.97      1.53 o 
 -10   0   5      111.83      115.63      3.17 o 
  -9   0   5      194.61      180.06      3.77 o 
  -8   0   5      956.60      956.49     20.05 o 
  -7   0   5       20.06       23.52      2.49 o 
  -6   0   5     1877.88     1864.45     30.85 o 
  -5   0   5      392.70      455.81      7.25 o 
  -4   0   5        0.22        0.76      0.39 o 
  -3   0   5      322.04      346.87      4.16 o 
  -2   0   5       86.52       97.09      3.50 o 
  -1   0   5     3431.76     3544.52     39.79 o 
   0   0   5      138.36      116.75      1.60 o 
   2   0   5      361.43      317.28      4.97 o 
   3   0   5      134.95      116.40      2.18 o 
   4   0   5       37.29       43.43      1.77 o 
   5   0   5      155.82      149.87      3.60 o 
   6   0   5       19.88       17.26      2.08 o 
   7   0   5      269.82      270.84      7.06 o 
   8   0   5        2.60        1.22      1.66 o 
   9   0   5       43.47       50.02      3.12 o 
  10   0   5       13.21        9.51      2.57 o 
 -11   1   5       13.82       11.83      1.68 o 
 -10   1   5       16.33       18.00      1.61 o 
  -9   1   5        0.05       -0.14      1.81 o 
  -8   1   5      133.62      122.25      3.88 o 
  -7   1   5       99.70       89.97      3.40 o 
  -6   1   5       97.47       97.28      2.82 o 
  -5   1   5      240.57      256.64      7.48 o 
  -4   1   5      571.79      569.58     12.54 o 
  -3   1   5      400.25      388.64      4.67 o 
  -2   1   5      546.11      567.10      6.65 o 
  -1   1   5      137.42      123.52      3.20 o 
   0   1   5      857.63      894.74     10.31 o 
   1   1   5     1026.24     1056.74     12.14 o 
   2   1   5     1037.26     1174.58     16.24 o 
   3   1   5      447.41      447.58      5.40 o 
   4   1   5       31.30       30.46      1.23 o 
   5   1   5      214.35      217.55      3.83 o 
   6   1   5       59.62       53.05      2.45 o 
   7   1   5      395.23      375.32      9.18 o 
   8   1   5       19.67       20.10      2.20 o 
   9   1   5        7.14        8.02      2.30 o 
 -12   2   5       65.84       72.96      6.32 o 
 -11   2   5      232.61      229.05      4.78 o 
 -10   2   5       24.01       25.03      1.68 o 
  -9   2   5      522.71      500.78      8.15 o 
  -8   2   5      238.31      247.34      4.39 o 
  -7   2   5      861.18      898.73     16.53 o 
  -6   2   5       75.27       71.59      1.39 o 
  -5   2   5      220.72      231.45      3.06 o 
  -4   2   5      150.74      160.67      2.24 o 
  -3   2   5       55.06       61.55      2.54 o 
  -2   2   5      141.81      143.31      2.02 o 
  -1   2   5      234.26      208.78      2.75 o 
   0   2   5     1608.94     1622.72     18.50 o 
   1   2   5      494.06      533.95      6.40 o 
   2   2   5      132.64      134.88      2.02 o 
   3   2   5      363.08      354.79      5.36 o 
   4   2   5      577.14      582.70      8.78 o 
   5   2   5     1159.83     1122.57     16.19 o 
   6   2   5        7.02        4.79      1.04 o 
   7   2   5       43.57       40.57      2.57 o 
   8   2   5       29.18       33.72      2.84 o 
   9   2   5       24.40       28.74      2.87 o 
 -12   3   5       26.28       30.98      2.23 o 
 -11   3   5        1.36        1.95      1.48 o 
 -10   3   5        1.30        2.79      1.37 o 
  -9   3   5       13.02       10.76      1.25 o 
  -8   3   5      268.54      280.00      3.99 o 
  -7   3   5        8.39        8.43      0.97 o 
  -6   3   5       11.20       12.37      0.70 o 
  -5   3   5       28.18       22.88      0.77 o 
  -4   3   5      273.10      314.54      4.00 o 
  -3   3   5      163.00      145.76      2.12 o 
  -2   3   5     1855.41     1936.79     22.06 o 
  -1   3   5       31.84       25.27      1.59 o 
   0   3   5      327.58      370.31      4.65 o 
   1   3   5      142.29      161.69      2.37 o 
   2   3   5        5.54       11.47      0.67 o 
   3   3   5     1009.93      995.53     11.74 o 
   4   3   5       12.23       12.61      1.04 o 
   5   3   5        6.84        9.14      1.12 o 
   6   3   5        2.32        1.67      1.14 o 
   7   3   5       37.29       39.23      2.87 o 
   8   3   5        5.37        5.00      2.38 o 
 -12   4   5       74.81       85.02      3.23 o 
 -11   4   5        1.70        0.56      1.45 o 
 -10   4   5       99.57      105.04      3.73 o 
  -9   4   5      155.68      154.88      2.79 o 
  -8   4   5       30.40       33.01      1.23 o 
  -7   4   5        5.24        5.58      1.00 o 
  -6   4   5       13.45       16.46      1.06 o 
  -5   4   5        0.01        0.54      0.57 o 
  -4   4   5        9.57        9.37      0.67 o 
  -3   4   5      140.08      148.43      2.26 o 
  -2   4   5      221.88      222.93      3.07 o 
  -1   4   5       24.01       18.01      0.77 o 
   0   4   5       83.69       87.26      1.73 o 
   1   4   5      144.51      142.59      2.28 o 
   2   4   5      693.89      674.57      8.22 o 
   3   4   5      353.16      350.65      4.69 o 
   4   4   5       11.72       12.90      1.71 o 
   5   4   5       37.87       34.29      1.66 o 
   6   4   5       22.66       26.77      1.71 o 
   7   4   5       27.25       33.94      2.80 o 
 -11   5   5       12.42       15.29      1.82 o 
 -10   5   5        0.60       -0.02      1.36 o 
  -9   5   5      219.23      209.56      4.24 o 
  -8   5   5        4.68        4.27      0.93 o 
  -7   5   5        0.17        0.26      0.74 o 
  -6   5   5        0.04       -0.09      0.66 o 
  -5   5   5      152.69      138.18      2.25 o 
  -4   5   5        5.26        2.74      0.65 o 
  -3   5   5        3.46        2.57      0.78 o 
  -2   5   5      653.13      663.52      8.08 o 
  -1   5   5      302.40      304.18      4.09 o 
   0   5   5       75.14       79.98      1.67 o 
   1   5   5      329.70      306.17      4.20 o 
   2   5   5       37.00       40.81      1.33 o 
   3   5   5       16.05       16.32      1.30 o 
   4   5   5      162.80      160.33      3.55 o 
   5   5   5        7.06        5.93      1.34 o 
   6   5   5      103.06      105.27      3.13 o 
   7   5   5        5.11        6.19      2.38 o 
 -11   6   5        1.61       -1.86      2.33 o 
 -10   6   5        5.26        4.53      1.83 o 
  -9   6   5      166.68      176.65      6.98 o 
  -8   6   5        1.21        1.36      1.14 o 
  -7   6   5      165.06      168.16      3.57 o 
  -6   6   5       51.79       34.24      1.28 o 
  -5   6   5      270.02      249.58      4.08 o 
  -4   6   5      178.35      180.19      2.82 o 
  -3   6   5        0.97        1.01      0.82 o 
  -2   6   5        5.08        6.19      0.85 o 
  -1   6   5      440.59      430.77      5.63 o 
   0   6   5       30.69       26.38      1.11 o 
   1   6   5       18.59       17.83      1.04 o 
   2   6   5       21.36       16.36      1.12 o 
   3   6   5       23.69       24.61      1.79 o 
   4   6   5        6.80        6.88      1.39 o 
   5   6   5        2.02        2.01      1.40 o 
   6   6   5        2.21        2.42      1.76 o 
 -11   7   5       39.64       37.63      3.14 o 
 -10   7   5        5.61        5.75      1.64 o 
  -9   7   5       17.48       18.72      1.65 o 
  -8   7   5       21.08       19.56      1.55 o 
  -7   7   5        6.54        6.57      1.24 o 
  -6   7   5       93.46       87.23      2.62 o 
  -5   7   5        2.77        1.14      0.84 o 
  -4   7   5      113.33      112.10      2.21 o 
  -3   7   5      176.59      168.43      2.81 o 
  -2   7   5      133.41      135.32      2.48 o 
  -1   7   5        3.72        1.78      0.83 o 
   0   7   5       39.01       36.75      1.36 o 
   1   7   5        5.61        5.32      0.96 o 
   2   7   5        3.15        4.10      1.07 o 
   3   7   5      105.46      106.13      3.03 o 
   4   7   5        1.70       -0.31      1.52 o 
   5   7   5       36.19       42.33      3.26 o 
 -10   8   5        6.04        5.48      1.77 o 
  -9   8   5      108.69      111.73      3.28 o 
  -8   8   5       33.35       37.49      1.98 o 
  -7   8   5        1.06        1.73      1.27 o 
  -6   8   5       23.05       19.01      1.21 o 
  -5   8   5        7.12        7.72      1.02 o 
  -4   8   5       53.90       46.57      1.53 o 
  -3   8   5       43.79       40.03      1.43 o 
  -2   8   5        4.65        5.59      0.96 o 
  -1   8   5       36.75       32.51      1.35 o 
   0   8   5       13.89       13.88      1.18 o 
   1   8   5       58.04       68.90      2.54 o 
   2   8   5      193.31      200.11      4.70 o 
   3   8   5       13.34       15.34      3.52 o 
  -9   9   5        3.73        5.23      1.62 o 
  -8   9   5       23.28       21.25      2.26 o 
  -7   9   5        1.61        1.33      1.45 o 
  -6   9   5       11.67       15.50      1.28 o 
  -5   9   5       30.04       35.43      1.50 o 
  -4   9   5       10.56       11.02      1.15 o 
  -3   9   5       68.46       73.44      4.08 o 
  -2   9   5       16.00       16.32      1.27 o 
  -1   9   5       15.00       15.20      1.33 o 
   0   9   5       51.16       43.11      2.24 o 
   1   9   5        8.22        9.01      1.47 o 
   2   9   5        7.72       11.99      1.83 o 
  -8  10   5        2.55        3.76      1.79 o 
  -7  10   5       22.75       24.14      2.53 o 
  -6  10   5       19.13       20.20      1.50 o 
  -5  10   5        1.15        1.15      1.21 o 
  -4  10   5        4.72        3.83      1.17 o 
  -3  10   5        0.78        0.71      1.11 o 
  -2  10   5       42.76       43.93      2.90 o 
  -1  10   5       56.62       53.70      2.48 o 
   0  10   5       89.05       94.25      3.21 o 
   1 -13   6       18.35       22.16      2.87 o 
   2 -13   6       15.55       15.31      1.36 o 
   3 -13   6       11.99       11.32      1.26 o 
   4 -13   6       25.23       27.95      1.42 o 
   5 -13   6        9.67        8.21      1.26 o 
   6 -13   6      167.43      180.71      4.52 o 
  -1 -12   6        4.95        5.39      1.93 o 
   0 -12   6       17.82       17.72      1.25 o 
   1 -12   6       41.97       41.55      1.53 o 
   2 -12   6       82.89       89.76      2.06 o 
   3 -12   6       60.79       67.97      2.18 o 
   4 -12   6       24.99       24.37      1.30 o 
   5 -12   6        1.35        1.46      1.15 o 
   6 -12   6       13.01       12.96      1.70 o 
   7 -12   6       30.25       31.00      2.14 o 
   8 -12   6        7.85        7.29      1.85 o 
  -3 -11   6       42.62       54.04      2.63 o 
  -2 -11   6      170.03      179.81     10.11 o 
  -1 -11   6        0.57        1.46      0.93 o 
   0 -11   6       56.95       60.13      1.66 o 
   1 -11   6       36.17       37.73      1.52 o 
   2 -11   6        2.17        3.06      0.89 o 
   3 -11   6       13.35       12.99      1.01 o 
   4 -11   6       57.38       54.59      1.47 o 
   5 -11   6        9.39       12.23      1.19 o 
   6 -11   6        4.41        6.30      1.49 o 
   7 -11   6      277.22      284.93      5.60 o 
   8 -11   6       15.97       22.92      2.68 o 
   9 -11   6      117.72      119.53      5.30 o 
  -4 -10   6        9.01        9.48      1.30 o 
  -3 -10   6        1.52        1.77      1.11 o 
  -2 -10   6       32.09       35.60      1.50 o 
  -1 -10   6      195.30      193.78      2.86 o 
   0 -10   6      476.38      477.22      5.48 o 
   1 -10   6        1.73        0.89      0.76 o 
   2 -10   6      313.48      298.17      3.73 o 
   3 -10   6       15.05       17.71      0.97 o 
   4 -10   6      204.20      196.05      3.33 o 
   5 -10   6      120.11      118.53      2.64 o 
   6 -10   6        0.12       -0.45      1.18 o 
   7 -10   6       25.76       28.39      1.78 o 
   8 -10   6        0.01        0.07      2.05 o 
   9 -10   6        2.94        5.35      2.42 o 
  10 -10   6        0.00        2.18      2.45 o 
  -6  -9   6        0.85        2.22      1.28 o 
  -5  -9   6      103.83      103.02      2.41 o 
  -4  -9   6        2.60        3.69      1.03 o 
  -3  -9   6      169.49      159.31      5.41 o 
  -2  -9   6        8.87       10.31      1.31 o 
  -1  -9   6      120.86      119.42      2.24 o 
   0  -9   6       21.55       17.43      0.88 o 
   1  -9   6       10.93        7.86      0.75 o 
   2  -9   6        7.33        6.94      0.74 o 
   3  -9   6      129.03      137.81      2.08 o 
   4  -9   6       76.08       74.14      1.74 o 
   5  -9   6        8.33        9.12      0.92 o 
   6  -9   6      289.87      286.39      9.81 o 
   7  -9   6       18.39       17.57      1.47 o 
   8  -9   6      204.26      201.06      6.26 o 
   9  -9   6      136.35      154.24      5.55 o 
  10  -9   6       46.18       51.78      3.64 o 
  -7  -8   6        0.09        0.67      1.30 o 
  -6  -8   6      138.01      153.60      3.30 o 
  -5  -8   6        3.52        1.90      0.97 o 
  -4  -8   6        1.04       -0.12      0.89 o 
  -3  -8   6        3.02        0.91      0.69 o 
  -2  -8   6       64.79       59.72      1.38 o 
  -1  -8   6      338.98      340.71      3.98 o 
   0  -8   6       12.37       13.48      0.75 o 
   1  -8   6        1.03        0.58      0.89 o 
   2  -8   6      897.15      862.64      8.89 o 
   3  -8   6       62.92       56.76      1.42 o 
   4  -8   6      159.84      164.91      2.61 o 
   5  -8   6      191.50      198.28      3.00 o 
   6  -8   6       82.32       87.46      2.60 o 
   7  -8   6        6.00        3.26      1.53 o 
   8  -8   6        2.12        4.21      1.74 o 
   9  -8   6       50.77       48.88      3.04 o 
  10  -8   6        9.39        7.32      2.23 o 
  -8  -7   6       27.39       38.17      3.93 o 
  -7  -7   6        1.58        1.28      1.04 o 
  -6  -7   6       41.19       33.82      1.10 o 
  -5  -7   6      336.89      333.99      4.64 o 
  -4  -7   6        0.65        0.99      0.77 o 
  -3  -7   6      450.34      451.86      5.03 o 
  -2  -7   6      287.53      279.54      3.32 o 
  -1  -7   6      108.66      101.97      2.30 o 
   0  -7   6       14.03       12.77      0.66 o 
   1  -7   6        0.85        0.21      0.48 o 
   2  -7   6      462.87      468.48      5.86 o 
   3  -7   6        0.05       -0.08      0.56 o 
   4  -7   6       20.03       15.95      0.83 o 
   5  -7   6       17.63       20.73      0.91 o 
   6  -7   6       41.85       41.39      1.67 o 
   7  -7   6       68.75       70.37      3.14 o 
   8  -7   6        0.05       -0.15      1.63 o 
   9  -7   6       98.86       90.64      3.89 o 
  10  -7   6        4.15        3.37      2.05 o 
  11  -7   6       12.73       10.20      2.53 o 
  -8  -6   6       41.14       36.47      2.46 o 
  -7  -6   6       12.69       12.23      1.01 o 
  -6  -6   6       10.21       10.01      1.35 o 
  -5  -6   6      243.76      241.65      3.54 o 
  -4  -6   6      180.62      184.16      3.24 o 
  -3  -6   6      701.00      681.96      8.24 o 
  -2  -6   6       15.17       13.50      0.63 o 
  -1  -6   6        0.04        0.88      0.44 o 
   0  -6   6      242.09      227.56      2.67 o 
   1  -6   6      110.86      119.05      1.91 o 
   2  -6   6     1148.56     1266.81     14.66 o 
   3  -6   6        4.99        4.57      0.56 o 
   4  -6   6      319.14      307.90      3.98 o 
   5  -6   6       78.66       77.50      1.53 o 
   6  -6   6       39.50       38.49      2.30 o 
   7  -6   6        3.92        3.56      1.43 o 
   8  -6   6       58.15       59.31      3.19 o 
   9  -6   6      237.03      228.10      6.66 o 
  10  -6   6       33.79       32.25      2.94 o 
  11  -6   6       45.10       40.86      3.29 o 
  -9  -5   6       18.22       16.43      1.83 o 
  -8  -5   6        3.19        3.03      1.15 o 
  -7  -5   6       22.28       18.62      1.14 o 
  -6  -5   6       24.07       24.40      1.31 o 
  -5  -5   6      708.58      679.35     11.49 o 
  -4  -5   6       12.65       12.06      0.69 o 
  -3  -5   6       17.49       15.96      0.70 o 
  -2  -5   6      249.67      241.63      3.21 o 
  -1  -5   6      683.84      684.10      8.11 o 
   0  -5   6       87.34       89.18      2.43 o 
   1  -5   6     1326.90     1370.53     15.72 o 
   2  -5   6      500.29      526.07      6.32 o 
   3  -5   6      398.79      422.85      5.18 o 
   4  -5   6       14.09       11.31      0.76 o 
   5  -5   6        4.85        3.55      0.80 o 
   6  -5   6        1.27        1.93      1.16 o 
   7  -5   6      190.03      194.56      5.45 o 
   8  -5   6      150.54      148.52      4.75 o 
   9  -5   6      147.60      144.14      4.90 o 
  10  -5   6       31.70       28.12      2.63 o 
  11  -5   6        7.54        3.96      2.35 o 
 -10  -4   6       27.08       32.91      2.21 o 
  -9  -4   6       30.94       25.95      1.85 o 
  -8  -4   6      131.74      124.45      3.11 o 
  -7  -4   6      786.92      735.30      9.47 o 
  -6  -4   6      135.72      129.89      2.26 o 
  -5  -4   6        0.06        1.74      0.61 o 
  -4  -4   6      133.26      137.61      1.82 o 
  -3  -4   6      624.58      602.95      7.46 o 
  -2  -4   6        0.04        1.05      0.37 o 
  -1  -4   6     1140.65     1178.56     16.20 o 
   0  -4   6        9.74        7.49      0.44 o 
   1  -4   6        2.16        0.73      0.36 o 
   2  -4   6     3186.77     3334.50     37.55 o 
   3  -4   6       53.38       59.14      1.15 o 
   4  -4   6       43.66       43.15      1.02 o 
   5  -4   6       30.40       27.95      1.05 o 
   6  -4   6      115.48      114.55      3.78 o 
   7  -4   6       10.41       10.20      1.51 o 
   8  -4   6       71.59       74.97      3.26 o 
   9  -4   6       39.46       39.88      2.63 o 
  10  -4   6       44.73       45.00      3.02 o 
  11  -4   6       21.59       24.14      2.90 o 
 -10  -3   6       97.00      105.01      3.76 o 
  -9  -3   6        0.47        0.31      1.32 o 
  -8  -3   6       64.95       75.17      3.36 o 
  -7  -3   6        0.01        1.00      0.90 o 
  -6  -3   6       57.00       62.24      2.05 o 
  -5  -3   6      162.72      148.61      2.31 o 
  -4  -3   6       24.24       13.52      0.47 o 
  -3  -3   6      294.90      292.40      3.18 o 
  -2  -3   6       49.54       70.94      1.47 o 
  -1  -3   6      218.11      272.19      3.36 o 
   0  -3   6      106.38      135.43      1.84 o 
   1  -3   6       66.98       62.33      1.10 o 
   2  -3   6       71.47       64.37      1.12 o 
   3  -3   6      164.47      167.10      2.22 o 
   4  -3   6       92.60       91.52      1.90 o 
   5  -3   6      428.58      432.51      6.52 o 
   6  -3   6      749.28      748.02     16.19 o 
   7  -3   6        8.23       11.69      1.53 o 
   8  -3   6       58.22       57.60      2.94 o 
   9  -3   6      412.15      391.36      9.77 o 
  10  -3   6       23.13       22.45      2.55 o 
 -11  -2   6       65.26       64.37      3.22 o 
 -10  -2   6      206.51      210.20      4.50 o 
  -9  -2   6      165.91      155.42      4.35 o 
  -8  -2   6      141.47      123.89      4.08 o 
  -7  -2   6      358.86      323.96      7.72 o 
  -6  -2   6        4.77        6.04      0.78 o 
  -5  -2   6       55.43       60.53      1.26 o 
  -4  -2   6       10.94       16.71      0.66 o 
  -3  -2   6      312.20      354.18      4.39 o 
  -2  -2   6        7.52        3.63      0.41 o 
  -1  -2   6      872.62      916.80      9.13 o 
   0  -2   6       23.03       24.04      0.69 o 
   1  -2   6      199.16      180.65      2.00 o 
   2  -2   6      426.30      418.29      6.17 o 
   3  -2   6      621.23      614.60      8.88 o 
   4  -2   6       21.33       21.38      0.88 o 
   5  -2   6      144.73      132.09      2.51 o 
   6  -2   6        9.06        5.23      1.43 o 
   7  -2   6       69.17       71.36      3.00 o 
   8  -2   6      171.80      160.54      5.10 o 
   9  -2   6       13.76       15.10      2.25 o 
  10  -2   6      102.06      102.95      4.66 o 
 -11  -1   6       41.67       43.25      2.26 o 
 -10  -1   6        0.29       -0.13      1.29 o 
  -9  -1   6        0.00        0.40      1.14 o 
  -8  -1   6        1.52        2.40      1.38 o 
  -7  -1   6      192.38      200.65      5.42 o 
  -6  -1   6       10.14        9.70      0.81 o 
  -5  -1   6      970.35     1010.33     11.67 o 
  -4  -1   6        0.94        8.08      0.91 o 
  -3  -1   6      685.09      630.91      9.01 o 
  -2  -1   6        0.08        0.70      0.24 o 
  -1  -1   6       38.44       61.38      1.31 o 
   0  -1   6     1265.09     1326.34     27.21 o 
   1  -1   6      358.02      370.87      4.44 o 
   2  -1   6      759.13      870.58     12.35 o 
   3  -1   6      677.02      735.92     10.58 o 
   4  -1   6       23.28       21.76      0.94 o 
   5  -1   6        0.66        1.35      0.69 o 
   6  -1   6      663.90      633.10      9.41 o 
   7  -1   6       22.02       16.59      1.76 o 
   8  -1   6       32.21       28.37      2.25 o 
   9  -1   6        6.40        6.78      1.96 o 
  10  -1   6       17.13       20.72      2.65 o 
 -11   0   6       69.75       75.42      2.91 o 
 -10   0   6       93.36      102.34      2.98 o 
  -9   0   6        2.42        4.26      1.27 o 
  -8   0   6        4.14        1.49      1.34 o 
  -7   0   6      206.78      220.03      5.75 o 
  -6   0   6       42.66       41.21      1.16 o 
  -5   0   6        4.72        6.25      0.51 o 
  -4   0   6      427.49      433.28      6.72 o 
  -3   0   6       60.71       67.65      1.15 o 
  -2   0   6      857.40      858.14      9.89 o 
  -1   0   6      616.41      667.71      7.77 o 
   0   0   6      192.64      160.46      2.15 o 
   1   0   6     1051.35     1047.36     12.01 o 
   2   0   6      614.47      632.78     11.59 o 
   3   0   6      764.71      723.15     10.46 o 
   4   0   6      783.39      765.00     11.11 o 
   5   0   6        3.27        7.12      0.85 o 
   6   0   6      115.64      101.51      2.38 o 
   7   0   6       81.26       85.18      3.61 o 
   8   0   6       11.83        9.83      2.03 o 
   9   0   6        2.31        3.32      2.16 o 
 -11   1   6       54.42       51.31      2.34 o 
 -10   1   6       23.42       18.45      1.61 o 
  -9   1   6        7.25       10.27      1.33 o 
  -8   1   6      414.79      386.76      9.09 o 
  -7   1   6      133.69      131.16      2.66 o 
  -6   1   6        1.55        1.59      0.55 o 
  -5   1   6      366.36      376.13      4.63 o 
  -4   1   6      326.16      294.03      3.70 o 
  -3   1   6     1422.17     1444.62     16.48 o 
  -2   1   6      533.38      548.71      6.49 o 
  -1   1   6     1421.30     1562.34     17.79 o 
   0   1   6      239.18      285.57      3.58 o 
   1   1   6        8.03       11.19      0.67 o 
   2   1   6       12.35        9.15      0.59 o 
   3   1   6      254.91      273.41      5.19 o 
   4   1   6        0.85       -0.21      0.82 o 
   5   1   6        9.80        5.51      1.43 o 
   6   1   6      198.51      192.48      3.72 o 
   7   1   6       36.26       43.67      2.72 o 
   8   1   6      192.48      205.00      6.36 o 
   9   1   6        7.22        3.86      2.16 o 
 -12   2   6      107.06      115.79      5.00 o 
 -11   2   6       48.00       49.44      2.30 o 
 -10   2   6      108.84      106.67      3.07 o 
  -9   2   6      280.79      289.38      8.32 o 
  -8   2   6       25.84       31.44      2.15 o 
  -7   2   6      262.88      273.03      8.52 o 
  -6   2   6       63.24       65.05      1.37 o 
  -5   2   6        6.36        4.41      0.59 o 
  -4   2   6        0.45       -0.11      0.45 o 
  -3   2   6       78.99       91.16      1.54 o 
  -2   2   6       22.45       26.09      0.81 o 
  -1   2   6      323.08      311.36      3.93 o 
   0   2   6      442.75      386.75      5.92 o 
   1   2   6      804.07      795.78      9.36 o 
   2   2   6       23.59       26.29      0.88 o 
   3   2   6       18.03       14.46      1.38 o 
   4   2   6        0.52        0.94      0.87 o 
   5   2   6     1238.54     1197.01     17.29 o 
   6   2   6      197.86      200.69      3.99 o 
   7   2   6      134.44      137.95      4.78 o 
   8   2   6        8.59       10.22      2.43 o 
 -12   3   6       12.73        8.61      1.86 o 
 -11   3   6       60.95       51.73      2.29 o 
 -10   3   6       18.62       17.97      1.63 o 
  -9   3   6        6.62        7.85      1.70 o 
  -8   3   6       53.01       53.27      1.91 o 
  -7   3   6       11.87       13.65      1.13 o 
  -6   3   6      539.37      533.00      6.52 o 
  -5   3   6      380.36      383.28      6.46 o 
  -4   3   6       43.33       37.09      2.00 o 
  -3   3   6      434.86      459.12      5.66 o 
  -2   3   6      549.85      553.01      6.70 o 
  -1   3   6        0.13        0.55      0.48 o 
   0   3   6     1142.06     1143.72     13.31 o 
   1   3   6      123.03      110.42      1.88 o 
   2   3   6      768.73      754.49      9.04 o 
   3   3   6       45.24       36.96      2.86 o 
   4   3   6       23.34       24.62      1.37 o 
   5   3   6       22.99       24.05      1.48 o 
   6   3   6       26.04       25.57      1.63 o 
   7   3   6        3.32        5.52      2.06 o 
   8   3   6       26.94       27.63      2.92 o 
 -11   4   6       31.29       31.91      2.10 o 
 -10   4   6      174.03      174.50      3.99 o 
  -9   4   6      110.29      114.33      3.03 o 
  -8   4   6       10.91        8.15      1.18 o 
  -7   4   6       11.68       14.62      1.18 o 
  -6   4   6       34.25       29.53      1.37 o 
  -5   4   6      116.28      103.53      1.87 o 
  -4   4   6      260.72      269.64      3.65 o 
  -3   4   6      204.44      205.80      2.93 o 
  -2   4   6      152.30      148.54      2.33 o 
  -1   4   6      184.68      181.72      2.71 o 
   0   4   6       72.72       61.68      1.42 o 
   1   4   6      401.03      386.38      5.03 o 
   2   4   6     1122.20     1134.60     14.90 o 
   3   4   6      139.43      135.51      3.05 o 
   4   4   6      188.90      182.78      5.20 o 
   5   4   6       64.31       67.13      4.40 o 
   6   4   6       10.09       12.43      1.58 o 
   7   4   6        0.75        2.57      2.40 o 
 -11   5   6        2.30        3.44      1.67 o 
 -10   5   6        1.93        0.13      1.36 o 
  -9   5   6        0.29       -0.34      1.96 o 
  -8   5   6       94.71       92.20      2.06 o 
  -7   5   6        0.17       -0.11      0.97 o 
  -6   5   6      145.32      147.33      2.46 o 
  -5   5   6      403.70      384.62      5.02 o 
  -4   5   6        5.08        6.56      0.71 o 
  -3   5   6      445.58      470.08      5.96 o 
  -2   5   6      227.31      206.18      3.05 o 
  -1   5   6       74.65       73.06      1.63 o 
   0   5   6       26.33       28.54      1.08 o 
   1   5   6        0.09       -0.60      0.68 o 
   2   5   6        2.86        3.62      0.81 o 
   3   5   6      180.46      167.10      7.53 o 
   4   5   6        4.99        5.70      1.88 o 
   5   5   6       45.73       50.31      2.19 o 
   6   5   6       19.89       18.20      1.83 o 
 -11   6   6        3.02        5.40      2.37 o 
 -10   6   6       13.50       14.93      2.38 o 
  -9   6   6        0.48       -0.66      1.25 o 
  -8   6   6        8.33        8.07      1.36 o 
  -7   6   6       65.52       54.37      3.83 o 
  -6   6   6        1.55        2.84      0.88 o 
  -5   6   6       19.11       14.90      0.97 o 
  -4   6   6      174.49      182.59      3.80 o 
  -3   6   6       70.42       75.10      1.74 o 
  -2   6   6        3.81        1.67      0.89 o 
  -1   6   6     1019.21      980.80     11.81 o 
   0   6   6       19.27       27.84      1.81 o 
   1   6   6      411.87      381.31      5.23 o 
   2   6   6        4.24        6.65      1.21 o 
   3   6   6        3.44        3.61      1.27 o 
   4   6   6        7.43        4.60      1.91 o 
   5   6   6        0.68       -0.24      1.59 o 
 -11   7   6       59.34       63.88      3.79 o 
 -10   7   6        1.26       -0.27      2.32 o 
  -9   7   6        1.88        3.48      1.95 o 
  -8   7   6      100.82       93.17      2.81 o 
  -7   7   6       36.95       27.57      1.70 o 
  -6   7   6      188.02      174.36      2.96 o 
  -5   7   6        0.09        1.66      0.84 o 
  -4   7   6      270.82      273.89      5.00 o 
  -3   7   6        0.88        0.85      0.85 o 
  -2   7   6        2.48        4.48      1.13 o 
  -1   7   6        0.17        0.29      0.83 o 
   0   7   6       21.75       24.23      1.28 o 
   1   7   6       34.39       29.90      2.31 o 
   2   7   6        5.69        4.54      1.34 o 
   3   7   6       33.40       36.96      2.13 o 
   4   7   6        0.72       -0.03      1.50 o 
 -10   8   6       18.79       27.30      2.95 o 
  -9   8   6       36.01       37.95      2.47 o 
  -8   8   6        0.07       -0.61      1.44 o 
  -7   8   6       19.70       15.49      1.52 o 
  -6   8   6        0.95        1.67      1.11 o 
  -5   8   6       38.35       38.53      1.88 o 
  -4   8   6        0.83        1.77      0.98 o 
  -3   8   6       68.62       72.19      2.00 o 
  -2   8   6       61.63       64.92      3.11 o 
  -1   8   6        1.68        0.10      1.01 o 
   0   8   6       10.93        9.74      1.21 o 
   1   8   6       11.17       13.37      1.42 o 
   2   8   6       23.36       30.49      4.51 o 
   3   8   6        9.26        8.53      1.87 o 
  -9   9   6        1.71        0.69      1.77 o 
  -8   9   6        6.69        5.90      2.31 o 
  -7   9   6       17.80       18.18      1.79 o 
  -6   9   6        3.23        2.83      1.29 o 
  -5   9   6        9.23       11.82      1.30 o 
  -4   9   6        0.94        0.76      1.14 o 
  -3   9   6       76.07       72.45      2.12 o 
  -2   9   6      129.96      134.23      2.86 o 
  -1   9   6       12.35       13.99      1.62 o 
   0   9   6        9.67        9.65      1.56 o 
   1   9   6       31.83       26.38      2.95 o 
  -7  10   6        2.92        3.32      1.72 o 
  -6  10   6        5.80        3.28      1.35 o 
  -5  10   6       14.59       11.51      1.45 o 
  -4  10   6        8.30        7.34      1.37 o 
  -3  10   6        0.66        1.18      1.33 o 
  -2  10   6        1.40       -0.14      1.33 o 
   1 -13   7       38.34       39.33      1.86 o 
   2 -13   7        4.40        3.88      1.19 o 
   3 -13   7       17.33       19.58      2.01 o 
   4 -13   7        6.45        7.30      1.36 o 
   5 -13   7        9.83       11.28      1.52 o 
  -1 -12   7       19.02       18.00      1.55 o 
   0 -12   7       10.35       12.33      1.33 o 
   1 -12   7        0.34        0.54      0.99 o 
   2 -12   7       82.89       89.31      2.46 o 
   3 -12   7       18.98       23.86      1.80 o 
   4 -12   7      296.29      304.13      6.81 o 
   5 -12   7       80.91       96.12      2.41 o 
   6 -12   7       38.15       41.57      2.21 o 
   7 -12   7        1.33        0.39      1.61 o 
  -3 -11   7       29.50       35.29      1.70 o 
  -2 -11   7      210.53      225.90      4.71 o 
  -1 -11   7       15.45       13.06      1.62 o 
   0 -11   7       24.96       26.50      1.21 o 
   1 -11   7        0.34        0.93      0.88 o 
   2 -11   7       13.18       10.12      0.98 o 
   3 -11   7        2.46        2.71      0.90 o 
   4 -11   7       40.85       41.51      1.56 o 
   5 -11   7       28.13       28.38      2.02 o 
   6 -11   7        6.75        6.12      2.36 o 
   7 -11   7      109.33      113.51      3.30 o 
   8 -11   7       10.06       14.71      2.72 o 
   9 -11   7       85.62       89.04      4.80 o 
  -5 -10   7       31.50       39.97      1.79 o 
  -4 -10   7       55.29       54.79      1.85 o 
  -3 -10   7       16.18       20.35      1.32 o 
  -2 -10   7       22.23       24.04      1.32 o 
  -1 -10   7      193.20      192.51      2.84 o 
   0 -10   7      198.45      195.55      2.81 o 
   1 -10   7      274.74      276.20      3.77 o 
   2 -10   7      215.51      221.33      3.00 o 
   3 -10   7       17.21       15.67      1.10 o 
   4 -10   7       74.52       81.16      1.98 o 
   5 -10   7       94.09       93.24      2.12 o 
   6 -10   7        9.26       10.67      1.39 o 
   7 -10   7        6.29        6.44      2.06 o 
   8 -10   7        0.01       -0.39      1.93 o 
   9 -10   7       32.75       28.56      3.10 o 
  -6  -9   7       66.74       75.89      2.37 o 
  -5  -9   7       82.10       91.34      2.41 o 
  -4  -9   7        5.10        6.99      1.29 o 
  -3  -9   7       64.16       66.38      1.94 o 
  -2  -9   7       27.67       29.61      1.99 o 
  -1  -9   7      209.45      209.39      2.84 o 
   0  -9   7      121.53      111.90      1.89 o 
   1  -9   7       12.90       17.38      0.86 o 
   2  -9   7       27.33       25.52      1.10 o 
   3  -9   7        4.61        3.72      1.32 o 
   4  -9   7       36.52       36.13      2.16 o 
   5  -9   7       25.17       23.70      1.13 o 
   6  -9   7      312.75      304.71      5.44 o 
   7  -9   7        5.80        3.83      1.71 o 
   8  -9   7       82.39       77.52      3.76 o 
   9  -9   7      186.11      177.43      5.96 o 
  10  -9   7       14.22       13.62      2.82 o 
  -7  -8   7       28.91       30.75      1.69 o 
  -6  -8   7       47.93       56.25      1.86 o 
  -5  -8   7        2.30        1.74      0.98 o 
  -4  -8   7        1.88        0.76      0.91 o 
  -3  -8   7      264.53      255.68      3.79 o 
  -2  -8   7      909.56      900.01      9.36 o 
  -1  -8   7      179.34      175.16      2.81 o 
   0  -8   7      170.01      178.80      2.80 o 
   1  -8   7      158.46      153.39      2.50 o 
   2  -8   7      303.37      281.89      3.90 o 
   3  -8   7       69.95       58.68      1.56 o 
   4  -8   7      256.71      257.95      3.63 o 
   5  -8   7       20.01       20.73      0.99 o 
   6  -8   7      582.46      598.49      9.37 o 
   7  -8   7       30.81       29.80      2.27 o 
   8  -8   7       29.97       30.82      2.60 o 
   9  -8   7       82.85       77.25      3.83 o 
  10  -8   7        0.27       -1.53      2.11 o 
  -8  -7   7        9.60       10.35      1.47 o 
  -7  -7   7        6.71        9.34      1.13 o 
  -6  -7   7       18.03       14.37      1.19 o 
  -5  -7   7        6.31        6.36      1.18 o 
  -4  -7   7        1.40       -0.05      0.76 o 
  -3  -7   7        7.72        5.46      0.82 o 
  -2  -7   7      225.96      222.71      3.56 o 
  -1  -7   7       56.07       54.01      1.37 o 
   0  -7   7      248.67      235.69      3.31 o 
   1  -7   7      105.92      121.80      2.05 o 
   2  -7   7       17.52       16.81      0.79 o 
   3  -7   7        0.41        1.09      1.00 o 
   4  -7   7        2.92        1.27      0.64 o 
   5  -7   7      116.00      108.86      3.19 o 
   6  -7   7      154.57      145.65      4.50 o 
   7  -7   7      204.29      200.30      5.70 o 
   8  -7   7       40.98       42.78      2.65 o 
   9  -7   7       87.41       89.68      3.96 o 
  10  -7   7        3.45        7.33      2.45 o 
  -8  -6   7       61.23       58.43      1.97 o 
  -7  -6   7       87.18       96.26      3.49 o 
  -6  -6   7        2.19        1.84      0.90 o 
  -5  -6   7        6.27        4.63      0.82 o 
  -4  -6   7       52.15       53.32      1.90 o 
  -3  -6   7      410.49      385.98      4.96 o 
  -2  -6   7       11.11        9.34      0.66 o 
  -1  -6   7        9.94        5.31      0.59 o 
   0  -6   7      214.78      192.68      7.58 o 
   1  -6   7      311.84      313.83      4.06 o 
   2  -6   7      420.60      423.58      5.28 o 
   3  -6   7       90.83       84.72      1.57 o 
   4  -6   7      331.98      336.85      4.32 o 
   5  -6   7      208.61      211.15      3.78 o 
   6  -6   7        0.38       -1.14      1.17 o 
   7  -6   7       87.98       85.25      3.54 o 
   8  -6   7       30.83       33.54      2.35 o 
   9  -6   7        0.08       -0.47      1.73 o 
  10  -6   7       48.68       55.44      3.34 o 
  -9  -5   7        6.31       10.19      1.74 o 
  -8  -5   7        0.07        0.79      1.01 o 
  -7  -5   7       25.51       20.53      1.17 o 
  -6  -5   7        5.23        2.03      0.77 o 
  -5  -5   7      400.27      395.83      7.21 o 
  -4  -5   7      226.05      216.45      3.81 o 
  -3  -5   7      207.19      197.08      2.74 o 
  -2  -5   7       67.65       61.86      1.23 o 
  -1  -5   7      569.27      578.23      6.93 o 
   0  -5   7     1858.05     1984.64     22.59 o 
   1  -5   7      253.97      251.97      3.29 o 
   2  -5   7        9.79        9.14      0.58 o 
   3  -5   7       29.87       24.95      0.79 o 
   4  -5   7       17.68       14.22      1.02 o 
   5  -5   7       25.71       23.92      1.80 o 
   6  -5   7      179.87      188.81      5.22 o 
   7  -5   7        2.79        3.14      1.43 o 
   8  -5   7        0.31        1.26      1.68 o 
   9  -5   7        5.78        4.23      1.86 o 
  10  -5   7        1.44        3.15      2.10 o 
 -10  -4   7        5.95       11.81      1.83 o 
  -9  -4   7        5.57        8.96      1.53 o 
  -8  -4   7        0.17        2.25      1.74 o 
  -7  -4   7      463.62      439.75      5.76 o 
  -6  -4   7       72.63       80.52      1.76 o 
  -5  -4   7      263.46      249.58      3.52 o 
  -4  -4   7       62.40       64.79      1.41 o 
  -3  -4   7        1.17        0.86      0.34 o 
  -2  -4   7       40.80       50.80      1.13 o 
  -1  -4   7       22.15       23.71      0.72 o 
   0  -4   7      972.80      947.70     10.96 o 
   1  -4   7      685.11      690.83      8.10 o 
   2  -4   7     2594.14     2560.99     28.94 o 
   3  -4   7      103.75      128.02      1.89 o 
   4  -4   7      470.78      467.03      7.00 o 
   5  -4   7      262.11      263.89      4.33 o 
   6  -4   7      320.18      303.14      7.47 o 
   7  -4   7      354.44      325.33      8.10 o 
   8  -4   7        6.83        3.29      1.56 o 
   9  -4   7        1.67        0.47      1.88 o 
  10  -4   7       40.75       37.53      2.97 o 
 -10  -3   7      166.79      168.29      4.06 o 
  -9  -3   7       88.76       83.84      2.79 o 
  -8  -3   7        2.68        3.44      1.51 o 
  -7  -3   7       27.57       30.22      1.38 o 
  -6  -3   7       34.47       28.60      1.20 o 
  -5  -3   7       13.01       14.66      0.77 o 
  -4  -3   7        3.01        2.16      0.53 o 
  -3  -3   7     2009.38     2100.59     23.82 o 
  -2  -3   7      475.96      481.26      5.82 o 
  -1  -3   7      543.08      573.43      5.87 o 
   0  -3   7     2028.21     2186.87     24.73 o 
   1  -3   7      418.08      435.41      5.22 o 
   2  -3   7      291.99      294.75      3.66 o 
   3  -3   7        0.91        0.09      0.50 o 
   4  -3   7       33.95       34.66      1.29 o 
   5  -3   7        0.20        0.51      0.71 o 
   6  -3   7       24.43       25.32      1.90 o 
   7  -3   7       20.10       17.20      1.86 o 
   8  -3   7       49.02       44.19      2.58 o 
   9  -3   7      141.50      140.17      5.03 o 
  10  -3   7        8.78        8.25      2.33 o 
 -10  -2   7       95.54       94.97      9.41 o 
  -9  -2   7      162.77      160.90      5.17 o 
  -8  -2   7       37.20       36.56      2.42 o 
  -7  -2   7      588.33      534.66      8.06 o 
  -6  -2   7        1.09        0.23      0.75 o 
  -5  -2   7        8.25       10.21      0.83 o 
  -4  -2   7      637.49      651.32      9.42 o 
  -3  -2   7        6.63        5.78      0.50 o 
  -2  -2   7       44.48       52.33      1.08 o 
  -1  -2   7       13.85       26.81      0.63 o 
   0  -2   7       53.36       42.54      0.76 o 
   1  -2   7      117.62      117.61      1.69 o 
   2  -2   7       10.88        6.90      0.59 o 
   3  -2   7      549.51      516.59      7.64 o 
   4  -2   7       89.27       77.03      1.79 o 
   5  -2   7       13.54       11.20      0.91 o 
   6  -2   7       42.58       40.02      1.49 o 
   7  -2   7      283.07      251.09      6.66 o 
   8  -2   7       39.37       36.06      2.43 o 
   9  -2   7        6.01        9.87      2.03 o 
  10  -2   7      110.41      120.60      4.92 o 
 -11  -1   7        8.58       12.37      1.98 o 
 -10  -1   7        0.08        0.29      1.39 o 
  -9  -1   7        0.04        1.36      1.71 o 
  -8  -1   7       15.83       17.11      1.80 o 
  -7  -1   7       89.79       74.18      3.15 o 
  -6  -1   7      115.28      120.97      2.47 o 
  -5  -1   7      318.85      317.96      8.60 o 
  -4  -1   7       19.98       17.56      0.87 o 
  -3  -1   7       62.11       68.72      1.97 o 
  -2  -1   7      119.59       88.29      1.67 o 
  -1  -1   7       26.19       29.32      1.22 o 
   0  -1   7     3343.72     3391.36    165.08 o 
   1  -1   7      595.08      605.47      7.18 o 
   2  -1   7        4.75        6.14      0.61 o 
   3  -1   7      157.40      137.44      2.57 o 
   4  -1   7        0.01        1.04      1.06 o 
   5  -1   7        0.07       -0.02      0.74 o 
   6  -1   7      121.96      137.07      2.83 o 
   7  -1   7       82.43       82.08      3.36 o 
   8  -1   7        1.10        0.69      1.66 o 
   9  -1   7        0.28        2.87      1.96 o 
 -11   0   7        9.12       15.12      1.84 o 
 -10   0   7       22.90       25.86      1.81 o 
  -9   0   7       16.24       21.81      2.08 o 
  -8   0   7        3.89        3.42      1.41 o 
  -7   0   7      145.29      125.32      3.96 o 
  -6   0   7       58.15       64.74      2.01 o 
  -5   0   7     1126.45     1179.76     13.59 o 
  -4   0   7      306.73      315.73      7.19 o 
  -3   0   7       48.92       61.28      1.13 o 
  -2   0   7      708.58      711.88      8.31 o 
  -1   0   7       13.53       10.57      0.86 o 
   0   0   7     1629.43     1692.75     25.10 o 
   1   0   7      225.78      230.42      2.97 o 
   2   0   7      264.49      255.57      6.68 o 
   3   0   7        7.69        6.67      0.78 o 
   4   0   7      812.14      795.19     11.60 o 
   5   0   7      310.23      269.21      4.57 o 
   6   0   7       18.39       12.94      1.12 o 
   7   0   7       20.76       23.12      2.15 o 
   8   0   7       18.76       16.95      2.20 o 
   9   0   7       54.30       54.83      3.37 o 
 -11   1   7        0.33        0.45      1.54 o 
 -10   1   7       26.11       18.59      1.62 o 
  -9   1   7      186.68      183.57      5.54 o 
  -8   1   7        1.31        0.22      1.34 o 
  -7   1   7      676.29      632.58     13.74 o 
  -6   1   7      105.98      101.02      1.71 o 
  -5   1   7      129.08      122.38      1.91 o 
  -4   1   7        0.09        0.40      0.46 o 
  -3   1   7      195.56      166.95      2.57 o 
  -2   1   7      610.89      578.09      6.88 o 
  -1   1   7      130.72      120.71      1.82 o 
   0   1   7      119.26      118.61      2.22 o 
   1   1   7      330.24      339.32      4.26 o 
   2   1   7        2.77        3.58      0.51 o 
   3   1   7      207.96      216.39      3.78 o 
   4   1   7      157.31      150.18      2.99 o 
   5   1   7       26.32       22.90      1.26 o 
   6   1   7       15.25       12.84      1.95 o 
   7   1   7        3.69        2.82      1.76 o 
   8   1   7      106.45      115.54      4.82 o 
 -11   2   7       30.93       30.31      2.04 o 
 -10   2   7       24.98       24.32      1.83 o 
  -9   2   7        5.45        9.38      2.01 o 
  -8   2   7        1.23        1.19      1.48 o 
  -7   2   7      454.60      419.46      9.70 o 
  -6   2   7       75.25       82.73      1.95 o 
  -5   2   7        7.77        8.66      0.65 o 
  -4   2   7        9.31       11.19      0.67 o 
  -3   2   7     1604.67     1708.49     20.03 o 
  -2   2   7        3.36        2.40      0.55 o 
  -1   2   7        7.57        8.77      0.64 o 
   0   2   7      212.08      228.79      3.10 o 
   1   2   7      827.05      819.08      9.68 o 
   2   2   7       58.61       50.63      1.22 o 
   3   2   7       10.85        5.33      0.90 o 
   4   2   7        2.61        2.39      0.88 o 
   5   2   7      144.42      146.69      3.64 o 
   6   2   7       58.19       56.66      2.20 o 
   7   2   7        0.11        0.67      1.86 o 
   8   2   7        0.00       -1.17      2.10 o 
 -11   3   7       25.86       25.87      1.97 o 
 -10   3   7       33.61       29.32      2.32 o 
  -9   3   7        6.22       10.60      2.11 o 
  -8   3   7       35.86       34.83      2.42 o 
  -7   3   7        6.80        9.20      1.07 o 
  -6   3   7      135.62      131.95      2.17 o 
  -5   3   7      530.28      506.33      8.39 o 
  -4   3   7       17.04       10.57      0.73 o 
  -3   3   7      317.14      301.85      3.96 o 
  -2   3   7        0.04        0.27      0.53 o 
  -1   3   7      145.58      136.61      2.69 o 
   0   3   7       86.65       89.66      1.68 o 
   1   3   7       53.74       52.37      1.72 o 
   2   3   7      148.03      148.80      3.06 o 
   3   3   7        2.12        1.33      1.33 o 
   4   3   7      512.68      490.13      7.84 o 
   5   3   7       11.66       11.49      1.42 o 
   6   3   7       53.17       60.62      2.43 o 
   7   3   7        2.16        3.32      2.37 o 
 -11   4   7       95.23      106.88      3.39 o 
 -10   4   7       66.91       65.79      2.50 o 
  -9   4   7      222.97      230.77      6.66 o 
  -8   4   7      206.68      194.19      5.77 o 
  -7   4   7      131.78      140.56      3.09 o 
  -6   4   7        3.56        2.22      0.73 o 
  -5   4   7       70.17       65.37      1.55 o 
  -4   4   7        0.20        0.15      0.65 o 
  -3   4   7        0.08       -0.50      0.65 o 
  -2   4   7      268.94      263.14      3.64 o 
  -1   4   7       72.04       64.35      1.64 o 
   0   4   7      310.48      324.40      4.37 o 
   1   4   7      129.63      119.04      2.13 o 
   2   4   7      237.91      222.56      4.16 o 
   3   4   7        0.02       -1.18      1.35 o 
   4   4   7      107.79      110.11      6.96 o 
   5   4   7        7.22       12.08      1.46 o 
   6   4   7       64.40       65.94      3.02 o 
 -11   5   7        0.85        1.19      1.67 o 
 -10   5   7        7.88       11.12      1.61 o 
  -9   5   7        4.09        3.59      1.39 o 
  -8   5   7        4.28        6.65      1.78 o 
  -7   5   7        7.35        4.31      1.11 o 
  -6   5   7       35.57       42.26      1.39 o 
  -5   5   7      443.79      447.84      5.78 o 
  -4   5   7       50.52       53.91      1.67 o 
  -3   5   7      690.18      666.05      8.21 o 
  -2   5   7      165.86      157.47      2.60 o 
  -1   5   7      967.26      961.70     11.54 o 
   0   5   7      513.81      500.23      6.65 o 
   1   5   7        0.21        0.45      0.75 o 
   2   5   7        3.26        3.50      1.10 o 
   3   5   7        0.84        0.34      1.12 o 
   4   5   7       28.05       24.92      2.45 o 
   5   5   7        9.94        9.65      2.08 o 
 -11   6   7      125.14      128.29      5.45 o 
 -10   6   7       47.06       43.07      3.26 o 
  -9   6   7        0.06        1.95      1.93 o 
  -8   6   7      139.07      142.07      4.30 o 
  -7   6   7      142.73      144.71      3.33 o 
  -6   6   7       59.58       66.74      1.79 o 
  -5   6   7        4.63        3.27      0.83 o 
  -4   6   7       12.51       10.39      0.94 o 
  -3   6   7       18.42       19.35      1.06 o 
  -2   6   7      162.28      157.81      2.69 o 
  -1   6   7      206.48      208.02      3.30 o 
   0   6   7       35.42       42.29      1.43 o 
   1   6   7      189.20      196.13      3.28 o 
   2   6   7       66.63       71.05      2.52 o 
   3   6   7      244.89      251.31      5.06 o 
   4   6   7       40.45       37.89      2.97 o 
 -10   7   7        2.08       -0.15      2.45 o 
  -9   7   7        5.15        5.37      2.15 o 
  -8   7   7       25.47       24.22      2.52 o 
  -7   7   7        3.98        4.08      1.30 o 
  -6   7   7      100.27      100.59      2.28 o 
  -5   7   7       17.03       19.41      1.97 o 
  -4   7   7      482.11      482.06      6.40 o 
  -3   7   7      182.16      177.14      6.42 o 
  -2   7   7        0.10        0.57      0.88 o 
  -1   7   7        0.13        0.83      0.91 o 
   0   7   7        0.13        0.91      1.00 o 
   1   7   7       39.35       37.67      1.97 o 
   2   7   7        3.39        1.41      1.43 o 
   3   7   7        0.32       -1.19      1.50 o 
  -9   8   7       67.98       76.05      2.94 o 
  -8   8   7        0.09       -0.20      1.38 o 
  -7   8   7      220.71      251.80      6.73 o 
  -6   8   7       24.00       24.95      1.42 o 
  -5   8   7       61.84       63.14      1.98 o 
  -4   8   7       25.33       25.79      1.39 o 
  -3   8   7       30.63       30.26      1.49 o 
  -2   8   7        4.84        3.04      1.05 o 
  -1   8   7       10.21       10.99      1.24 o 
   0   8   7        5.25        2.60      1.17 o 
   1   8   7        8.38       13.79      1.69 o 
   2   8   7        3.13        3.25      1.70 o 
  -8   9   7        8.64       10.24      1.82 o 
  -7   9   7       28.71       29.51      2.12 o 
  -6   9   7       27.21       29.43      1.65 o 
  -5   9   7       16.75       22.28      1.54 o 
  -4   9   7        0.03       -0.53      1.12 o 
  -3   9   7        0.06        0.29      1.16 o 
  -2   9   7       20.77       24.91      1.58 o 
  -1   9   7        7.69       14.20      1.47 o 
   0   9   7        3.06        2.14      1.74 o 
  -5  10   7        0.04       -0.52      1.40 o 
  -4  10   7        5.64        4.78      1.43 o 
   2 -13   8       22.93       22.97      1.57 o 
   3 -13   8       74.24       74.90      2.38 o 
   4 -13   8       13.44       12.70      1.48 o 
   5 -13   8       46.95       48.13      1.93 o 
  -1 -12   8       11.33       13.58      1.46 o 
   0 -12   8       19.01       22.26      1.50 o 
   1 -12   8        0.58        0.65      1.04 o 
   2 -12   8       50.46       53.22      1.87 o 
   3 -12   8        5.21        6.55      1.27 o 
   4 -12   8      204.43      190.64      3.45 o 
   5 -12   8       57.49       52.38      1.85 o 
   6 -12   8       30.69       29.80      2.12 o 
   7 -12   8       14.62       12.06      2.53 o 
  -3 -11   8        8.46        7.58      1.29 o 
  -2 -11   8       74.17       77.82      2.69 o 
  -1 -11   8       42.79       38.89      2.16 o 
   0 -11   8       18.66       20.63      1.36 o 
   1 -11   8       23.14       25.91      1.51 o 
   2 -11   8       79.10       76.28      2.92 o 
   3 -11   8      107.24      112.33      3.50 o 
   4 -11   8       62.44       55.94      1.82 o 
   5 -11   8        1.38        2.07      1.08 o 
   6 -11   8       20.56       20.12      1.77 o 
   7 -11   8        5.05        8.05      2.38 o 
   8 -11   8       15.79       20.52      2.87 o 
  -5 -10   8        4.57        7.68      2.30 o 
  -4 -10   8       75.57       73.75      2.76 o 
  -3 -10   8        0.49        1.00      1.13 o 
  -2 -10   8      289.98      286.43      7.89 o 
  -1 -10   8       14.66       18.65      1.22 o 
   0 -10   8       95.10       99.94      2.38 o 
   1 -10   8       89.22       88.57      3.13 o 
   2 -10   8      267.78      265.01      3.95 o 
   3 -10   8       42.32       44.23      1.45 o 
   4 -10   8       58.47       61.54      1.79 o 
   5 -10   8       71.23       74.44      1.91 o 
   6 -10   8        0.52        0.42      1.27 o 
   7 -10   8        3.00        3.20      1.88 o 
   8 -10   8       67.80       61.16      3.66 o 
   9 -10   8       47.30       51.69      3.69 o 
  -6  -9   8        1.53        2.75      1.30 o 
  -5  -9   8       84.95       84.75      3.33 o 
  -4  -9   8      137.51      142.89      3.52 o 
  -3  -9   8      306.03      313.78      5.65 o 
  -2  -9   8        7.65        9.19      1.24 o 
  -1  -9   8      174.31      166.84      3.58 o 
   0  -9   8       62.90       64.18      1.74 o 
   1  -9   8        1.62        0.24      0.75 o 
   2  -9   8       52.19       53.86      1.51 o 
   3  -9   8       51.49       46.39      1.44 o 
   4  -9   8       36.69       34.14      1.26 o 
   5  -9   8       28.09       31.04      1.24 o 
   6  -9   8       54.31       57.97      3.07 o 
   7  -9   8        7.89        4.66      1.95 o 
   8  -9   8        3.50        3.27      1.93 o 
   9  -9   8       66.72       77.40      4.31 o 
  -7  -8   8        4.25        5.28      1.39 o 
  -6  -8   8       24.02       28.50      1.63 o 
  -5  -8   8       95.73       94.70      3.77 o 
  -4  -8   8       90.64       83.74      2.53 o 
  -3  -8   8        9.68        9.63      1.16 o 
  -2  -8   8      325.74      330.57      5.64 o 
  -1  -8   8       83.32       80.67      2.76 o 
   0  -8   8       50.29       50.43      4.91 o 
   1  -8   8       24.20       27.12      1.95 o 
   2  -8   8       48.28       41.30      1.32 o 
   3  -8   8      223.37      202.49      3.03 o 
   4  -8   8       66.17       60.74      1.65 o 
   5  -8   8        1.60        1.85      0.77 o 
   6  -8   8      219.66      205.00      5.81 o 
   7  -8   8       54.47       56.58      3.29 o 
   8  -8   8        2.33       -0.25      1.85 o 
   9  -8   8        0.96        1.85      2.01 o 
  10  -8   8       34.96       34.30      3.12 o 
  -8  -7   8       21.20       27.94      1.68 o 
  -7  -7   8      104.17      101.71      3.06 o 
  -6  -7   8        0.26        0.24      0.99 o 
  -5  -7   8      235.81      233.22      3.67 o 
  -4  -7   8      100.87      113.74      5.87 o 
  -3  -7   8      336.54      326.91      5.49 o 
  -2  -7   8      693.66      721.36     10.75 o 
  -1  -7   8       42.69       40.47      1.22 o 
   0  -7   8      510.00      482.25     15.62 o 
   1  -7   8       13.29       18.89      0.85 o 
   2  -7   8        6.55        5.96      0.69 o 
   3  -7   8        4.51        3.76      0.69 o 
   4  -7   8       17.41       16.46      0.87 o 
   5  -7   8       83.37       86.33      2.20 o 
   6  -7   8      151.44      145.30      4.61 o 
   7  -7   8      107.15      100.32      3.84 o 
   8  -7   8       22.51       21.12      2.37 o 
   9  -7   8       53.32       49.33      3.12 o 
  10  -7   8       75.42       73.09      4.31 o 
  -8  -6   8      133.08      126.32      2.80 o 
  -7  -6   8       42.49       50.16      1.67 o 
  -6  -6   8        2.67        3.74      1.20 o 
  -5  -6   8      124.37      121.29      2.33 o 
  -4  -6   8      127.06      126.66      2.79 o 
  -3  -6   8       14.20       16.82      2.24 o 
  -2  -6   8        0.25        0.79      0.67 o 
  -1  -6   8      110.31      105.14      2.45 o 
   0  -6   8       94.21       85.09      1.58 o 
   1  -6   8      134.94      132.45      2.08 o 
   2  -6   8       34.60       29.87      1.22 o 
   3  -6   8      712.85      685.25      8.20 o 
   4  -6   8      415.73      412.76      5.20 o 
   5  -6   8      582.41      566.32      8.51 o 
   6  -6   8      121.62      124.78      4.19 o 
   7  -6   8       37.77       41.41      2.50 o 
   8  -6   8      159.20      138.71      4.88 o 
   9  -6   8       10.84       10.30      2.13 o 
  10  -6   8        8.39       11.54      2.65 o 
  -9  -5   8        4.82        3.48      1.60 o 
  -8  -5   8        3.10        1.29      1.30 o 
  -7  -5   8       67.59       53.48      1.69 o 
  -6  -5   8      131.85      121.98      2.33 o 
  -5  -5   8      203.87      201.61      3.71 o 
  -4  -5   8      244.50      231.83      3.35 o 
  -3  -5   8      582.49      544.24      8.18 o 
  -2  -5   8      150.36      125.53      1.92 o 
  -1  -5   8       74.30       90.36      1.54 o 
   0  -5   8      209.52      182.69      3.00 o 
   1  -5   8      104.29      113.77      1.87 o 
   2  -5   8      531.54      540.31      6.52 o 
   3  -5   8      197.20      204.06      2.81 o 
   4  -5   8      107.09      107.30      2.31 o 
   5  -5   8      183.18      193.31      3.48 o 
   6  -5   8      123.66      135.55      4.28 o 
   7  -5   8      425.32      417.30     10.03 o 
   8  -5   8       81.87       72.31      3.61 o 
   9  -5   8       78.86       83.94      4.09 o 
  10  -5   8        0.56        0.08      2.15 o 
 -10  -4   8      225.74      250.00      7.57 o 
  -9  -4   8       19.16       20.13      2.33 o 
  -8  -4   8        0.37        3.10      1.81 o 
  -7  -4   8       71.57       75.77      1.85 o 
  -6  -4   8       14.23       15.74      1.18 o 
  -5  -4   8      543.88      524.27      6.56 o 
  -4  -4   8      349.28      338.96      4.44 o 
  -3  -4   8      854.99      854.53     12.27 o 
  -2  -4   8        4.58        2.12      0.43 o 
  -1  -4   8        6.12        7.17      0.63 o 
   0  -4   8     1685.28     1704.41     19.43 o 
   1  -4   8        0.04        0.26      0.43 o 
   2  -4   8     1412.48     1386.79     15.89 o 
   3  -4   8      134.67      134.90      2.00 o 
   4  -4   8       64.05       73.11      1.90 o 
   5  -4   8        0.12        0.69      0.79 o 
   6  -4   8       51.56       50.08      2.53 o 
   7  -4   8        9.95       11.41      1.69 o 
   8  -4   8       71.23       61.88      3.37 o 
   9  -4   8        5.23        5.12      2.11 o 
  10  -4   8        0.00       -1.46      2.08 o 
 -10  -3   8        3.61        7.52      1.69 o 
  -9  -3   8       62.56       65.96      3.62 o 
  -8  -3   8       72.81       66.34      3.37 o 
  -7  -3   8      131.10      139.62      4.63 o 
  -6  -3   8      374.20      371.85      5.94 o 
  -5  -3   8       23.37       21.57      0.91 o 
  -4  -3   8        0.05        0.70      0.52 o 
  -3  -3   8     1248.58     1266.07     21.83 o 
  -2  -3   8      197.37      203.06      2.79 o 
  -1  -3   8      531.86      575.19      5.92 o 
   0  -3   8      606.72      596.46      6.11 o 
   1  -3   8      182.74      242.03      2.69 o 
   2  -3   8      927.43      953.31      9.54 o 
   3  -3   8       70.91       64.39      1.64 o 
   4  -3   8      274.81      269.12      7.33 o 
   5  -3   8       15.87       19.07      1.02 o 
   6  -3   8       45.38       37.72      2.23 o 
   7  -3   8       13.74        9.14      1.74 o 
   8  -3   8        0.02       -1.19      1.56 o 
   9  -3   8      134.54      139.76      5.02 o 
  10  -3   8        3.47        2.18      2.45 o 
 -10  -2   8       13.91       16.75      1.70 o 
  -9  -2   8       91.95       85.96      3.72 o 
  -8  -2   8      266.11      262.36      6.90 o 
  -7  -2   8       65.05       66.59      1.99 o 
  -6  -2   8      723.07      714.76     11.91 o 
  -5  -2   8       77.46       85.68      3.81 o 
  -4  -2   8       90.63       76.90      1.90 o 
  -3  -2   8        2.69        6.20      2.26 o 
  -2  -2   8      267.66      307.99      3.81 o 
  -1  -2   8      610.68      611.09      7.26 o 
   0  -2   8       24.61       27.41      0.78 o 
   1  -2   8      227.64      219.10      2.86 o 
   2  -2   8        7.40       11.59      0.68 o 
   3  -2   8       30.46       30.33      1.13 o 
   4  -2   8      492.73      473.71      7.21 o 
   5  -2   8       47.11       40.21      1.48 o 
   6  -2   8      147.16      125.22      2.68 o 
   7  -2   8       72.99       66.53      3.12 o 
   8  -2   8        3.33        6.12      1.95 o 
   9  -2   8       85.78       80.12      3.93 o 
 -11  -1   8      122.60      125.40      3.66 o 
 -10  -1   8        0.65       -1.19      1.96 o 
  -9  -1   8       49.83       34.21      2.60 o 
  -8  -1   8        0.51       -0.87      1.36 o 
  -7  -1   8       92.23      104.01      4.38 o 
  -6  -1   8      171.45      184.09      4.77 o 
  -5  -1   8        4.10        1.24      0.76 o 
  -4  -1   8      343.27      352.75      5.46 o 
  -3  -1   8      536.19      508.45      6.08 o 
  -2  -1   8      542.61      555.85      6.59 o 
  -1  -1   8        9.57       12.23      0.97 o 
   0  -1   8      168.22      159.63      4.04 o 
   1  -1   8      166.22      163.76      3.30 o 
   2  -1   8       10.64        6.56      0.69 o 
   3  -1   8        9.91        9.05      0.82 o 
   4  -1   8      176.55      165.14      3.12 o 
   5  -1   8       30.39       34.79      1.37 o 
   6  -1   8       20.94       22.20      3.30 o 
   7  -1   8      555.01      503.23     11.86 o 
   8  -1   8       22.12       22.99      2.48 o 
   9  -1   8        0.32       -0.92      2.20 o 
 -11   0   8      121.94      124.06      3.66 o 
 -10   0   8       71.91       77.26      3.69 o 
  -9   0   8      682.35      672.29     14.97 o 
  -8   0   8      129.65      129.06      4.40 o 
  -7   0   8      117.31      106.17      3.64 o 
  -6   0   8      354.51      369.26      5.86 o 
  -5   0   8      339.43      354.05      5.54 o 
  -4   0   8       78.49       68.94      1.47 o 
  -3   0   8      312.31      340.34      4.24 o 
  -2   0   8      875.69      925.82     10.75 o 
  -1   0   8      122.31      133.96      1.98 o 
   0   0   8      181.68      173.12      3.52 o 
   1   0   8       13.21       20.17      0.78 o 
   2   0   8      105.00      106.66      2.31 o 
   3   0   8      144.56      142.14      3.52 o 
   4   0   8      515.17      485.44      7.50 o 
   5   0   8        7.72        6.66      0.98 o 
   6   0   8       63.83       58.49      2.03 o 
   7   0   8        9.84        9.66      2.06 o 
   8   0   8        6.00        4.51      2.01 o 
 -11   1   8        5.86       10.22      1.75 o 
 -10   1   8       18.02       17.35      2.30 o 
  -9   1   8       32.82       27.58      2.32 o 
  -8   1   8        0.14       -1.29      1.33 o 
  -7   1   8        1.03       -0.08      1.43 o 
  -6   1   8      441.30      445.56     14.89 o 
  -5   1   8       20.48       14.17      0.82 o 
  -4   1   8       44.60       55.07      1.23 o 
  -3   1   8      118.83       96.61      2.69 o 
  -2   1   8     1523.52     1598.65     18.30 o 
  -1   1   8      338.74      351.91      4.44 o 
   0   1   8        9.75        9.36      0.72 o 
   1   1   8        1.81        1.73      0.62 o 
   2   1   8        3.75        4.34      1.00 o 
   3   1   8       85.56       81.77      3.31 o 
   4   1   8       98.00       97.37      2.41 o 
   5   1   8       49.71       51.70      3.60 o 
   6   1   8        7.22        4.98      1.20 o 
   7   1   8        2.12        0.84      1.93 o 
   8   1   8       60.81       72.75      3.98 o 
 -11   2   8       22.33       20.90      2.06 o 
 -10   2   8       29.87       32.67      2.82 o 
  -9   2   8       30.84       22.73      2.42 o 
  -8   2   8        1.12        2.42      1.71 o 
  -7   2   8      263.86      236.34      6.22 o 
  -6   2   8        8.05        7.47      1.20 o 
  -5   2   8       50.86       52.90      1.34 o 
  -4   2   8      236.41      256.26      3.46 o 
  -3   2   8      397.42      396.28      4.99 o 
  -2   2   8       20.85       30.51      0.97 o 
  -1   2   8       25.08       24.21      0.87 o 
   0   2   8      107.68      110.56      1.89 o 
   1   2   8     1067.28     1024.97     12.04 o 
   2   2   8       58.77       53.32      2.40 o 
   3   2   8        0.75        1.19      0.88 o 
   4   2   8       43.54       37.65      1.71 o 
   5   2   8       86.40       86.42      2.48 o 
   6   2   8        1.07        0.22      1.24 o 
   7   2   8       18.62       17.38      2.42 o 
 -11   3   8        0.22       -1.58      1.67 o 
 -10   3   8        0.07       -2.03      2.03 o 
  -9   3   8       16.34       16.83      2.33 o 
  -8   3   8      178.15      174.86      5.42 o 
  -7   3   8        1.45        1.29      1.43 o 
  -6   3   8       93.00       99.61      2.48 o 
  -5   3   8      221.79      212.95      3.08 o 
  -4   3   8       76.60       69.94      1.51 o 
  -3   3   8       11.42       12.44      0.78 o 
  -2   3   8      109.62      115.35      2.00 o 
  -1   3   8       76.99       76.53      1.58 o 
   0   3   8       55.37       61.67      2.64 o 
   1   3   8      908.34      883.94     10.57 o 
   2   3   8        8.18        7.98      1.08 o 
   3   3   8       13.67       14.35      1.64 o 
   4   3   8       60.33       56.42      2.05 o 
   5   3   8       25.00       21.48      1.60 o 
   6   3   8      183.35      195.53      4.34 o 
   7   3   8       12.23       15.22      2.67 o 
 -11   4   8        4.48        5.29      1.85 o 
 -10   4   8        0.89        3.50      1.60 o 
  -9   4   8       99.89       97.73      4.31 o 
  -8   4   8       59.25       53.62      3.00 o 
  -7   4   8      313.20      321.69      5.57 o 
  -6   4   8      476.51      473.34      6.06 o 
  -5   4   8      140.56      125.13      2.21 o 
  -4   4   8       95.13       86.67      1.83 o 
  -3   4   8      499.09      500.53      6.32 o 
  -2   4   8      421.55      400.71      5.22 o 
  -1   4   8      152.91      150.32      2.61 o 
   0   4   8        5.33        4.91      0.78 o 
   1   4   8      332.95      335.78      5.71 o 
   2   4   8       75.36       75.37      3.25 o 
   3   4   8       38.18       36.26      2.40 o 
   4   4   8        1.31        1.42      1.26 o 
   5   4   8       14.18       16.27      1.66 o 
   6   4   8       16.19       15.94      1.83 o 
 -11   5   8        1.73        1.28      2.62 o 
 -10   5   8       18.19       15.99      2.47 o 
  -9   5   8        8.02       11.39      2.18 o 
  -8   5   8        0.00        0.86      1.69 o 
  -7   5   8      107.97      115.73      2.87 o 
  -6   5   8       42.55       43.26      1.47 o 
  -5   5   8       31.20       32.88      1.21 o 
  -4   5   8       98.49       95.73      1.94 o 
  -3   5   8      184.79      187.89      2.98 o 
  -2   5   8       22.70       23.51      1.12 o 
  -1   5   8        1.47        2.11      0.80 o 
   0   5   8      234.43      229.31      4.34 o 
   1   5   8      125.77      118.82      2.97 o 
   2   5   8        0.47       -0.75      2.18 o 
   3   5   8       23.21       25.38      1.74 o 
   4   5   8        0.22        0.30      1.38 o 
   5   5   8       32.54       34.81      2.19 o 
 -10   6   8       56.21       64.61      3.67 o 
  -9   6   8        2.99        1.17      2.18 o 
  -8   6   8       23.45       22.82      2.40 o 
  -7   6   8      105.53      107.85      2.97 o 
  -6   6   8       36.45       30.27      1.32 o 
  -5   6   8       29.73       28.40      1.27 o 
  -4   6   8        3.67        2.98      0.85 o 
  -3   6   8       99.84       96.32      2.06 o 
  -2   6   8      129.32      121.48      2.42 o 
  -1   6   8       45.89       44.32      1.55 o 
   0   6   8       29.11       29.88      1.31 o 
   1   6   8      112.79      121.10      5.12 o 
   2   6   8       33.60       29.52      1.80 o 
   3   6   8       43.48       48.33      2.71 o 
   4   6   8       13.18       14.97      2.67 o 
 -10   7   8       15.00       14.85      2.90 o 
  -9   7   8       16.91       20.29      2.82 o 
  -8   7   8        4.60        3.25      1.51 o 
  -7   7   8       38.28       41.26      4.44 o 
  -6   7   8       39.18       41.35      1.56 o 
  -5   7   8        0.18        0.03      0.96 o 
  -4   7   8       88.37       89.35      2.18 o 
  -3   7   8      269.62      275.62      4.24 o 
  -2   7   8        0.49        0.09      1.01 o 
  -1   7   8       93.03       97.78      3.25 o 
   0   7   8       30.79       36.60      1.98 o 
   1   7   8       59.88       56.73      3.49 o 
   2   7   8        0.11       -1.45      1.45 o 
  -8   8   8       11.32       13.45      2.64 o 
  -7   8   8       82.83       92.85      3.05 o 
  -6   8   8       31.64       24.77      1.52 o 
  -5   8   8       33.05       32.57      1.55 o 
  -4   8   8        0.04       -0.47      1.06 o 
  -3   8   8       15.56       19.39      1.39 o 
  -2   8   8        6.94        8.46      1.26 o 
  -1   8   8       12.30       12.48      1.32 o 
   0   8   8      228.38      248.44      5.22 o 
   1   8   8       23.98       26.73      2.05 o 
  -7   9   8        2.01        2.04      2.44 o 
  -6   9   8       63.84       68.69      3.04 o 
  -5   9   8       53.26       57.23      2.03 o 
  -4   9   8       13.44       15.40      1.95 o 
  -3   9   8        5.98        6.38      1.38 o 
  -2   9   8        5.16        3.47      1.33 o 
   2 -13   9        2.92        1.77      1.64 o 
   3 -13   9        1.70        0.71      1.33 o 
   4 -13   9       14.21       19.36      1.73 o 
  -1 -12   9        1.28        1.99      1.66 o 
   0 -12   9        2.11        2.15      1.60 o 
   1 -12   9        1.03       -0.62      1.50 o 
   2 -12   9      105.95      105.56      3.10 o 
   3 -12   9       92.53       91.83      2.44 o 
   4 -12   9       66.17       67.07      2.14 o 
   5 -12   9       12.04       10.72      1.36 o 
   6 -12   9       50.35       50.56      2.51 o 
   7 -12   9      123.97      118.99      5.08 o 
  -3 -11   9       46.22       42.24      2.25 o 
  -2 -11   9        1.41        1.48      1.52 o 
  -1 -11   9      360.04      353.86      8.94 o 
   0 -11   9       80.47       92.05      3.48 o 
   1 -11   9       53.57       50.09      3.00 o 
   2 -11   9      134.20      124.11      2.58 o 
   3 -11   9       19.74       17.61      1.24 o 
   4 -11   9       23.47       22.76      1.33 o 
   5 -11   9       50.04       58.67      1.90 o 
   6 -11   9        0.25        0.35      2.08 o 
   7 -11   9       29.17       34.35      3.05 o 
   8 -11   9       75.16       73.71      4.46 o 
  -4 -10   9        2.35        2.27      1.49 o 
  -3 -10   9        1.04       -0.05      1.32 o 
  -2 -10   9       30.32       32.69      2.74 o 
  -1 -10   9       31.87       40.78      1.94 o 
   0 -10   9       33.99       31.27      1.65 o 
   1 -10   9        1.07        0.85      0.91 o 
   2 -10   9      326.26      301.43      4.38 o 
   3 -10   9       13.59       15.61      1.10 o 
   4 -10   9       73.38       82.30      2.12 o 
   5 -10   9       35.46       41.42      1.91 o 
   6 -10   9       52.58       59.53      3.32 o 
   7 -10   9       39.85       47.50      3.05 o 
   8 -10   9       53.87       56.58      3.44 o 
   9 -10   9        8.48        9.82      2.53 o 
  -6  -9   9       49.17       51.79      3.64 o 
  -5  -9   9        8.48        9.05      1.49 o 
  -4  -9   9        0.38        0.02      1.30 o 
  -3  -9   9      139.35      141.54      4.66 o 
  -2  -9   9      199.61      198.81      4.05 o 
  -1  -9   9      150.92      149.03      3.28 o 
   0  -9   9      176.57      176.41      7.45 o 
   1  -9   9        0.29        0.19      0.76 o 
   2  -9   9       11.08       10.56      0.95 o 
   3  -9   9        0.51        0.07      0.81 o 
   4  -9   9       72.17       68.47      2.24 o 
   5  -9   9       26.89       28.99      1.24 o 
   6  -9   9        4.23        2.23      1.80 o 
   7  -9   9       24.13       22.84      2.52 o 
   8  -9   9        0.55        1.12      1.96 o 
   9  -9   9      121.52      118.47      4.97 o 
  -7  -8   9       39.11       40.40      1.82 o 
  -6  -8   9      110.49      108.07      3.74 o 
  -5  -8   9      267.35      262.82      4.12 o 
  -4  -8   9      196.68      183.67      3.84 o 
  -3  -8   9      430.48      433.82      7.11 o 
  -2  -8   9        0.71        0.14      0.95 o 
  -1  -8   9        1.12        1.38      1.02 o 
   0  -8   9      149.97      160.38      2.61 o 
   1  -8   9        6.24        3.62      0.75 o 
   2  -8   9      160.44      169.92      2.69 o 
   3  -8   9      100.12      106.71      2.78 o 
   4  -8   9       21.58       26.80      1.10 o 
   5  -8   9      517.26      501.94      7.84 o 
   6  -8   9        3.13        4.45      1.71 o 
   7  -8   9       43.10       46.33      2.89 o 
   8  -8   9       46.58       47.53      2.95 o 
   9  -8   9       16.34       14.98      2.42 o 
  -7  -7   9       85.96       97.61      4.12 o 
  -6  -7   9       11.89       14.38      1.46 o 
  -5  -7   9      189.57      192.13      3.25 o 
  -4  -7   9        5.59        5.67      1.57 o 
  -3  -7   9       86.16       83.28      2.86 o 
  -2  -7   9       19.32       17.72      1.16 o 
  -1  -7   9        3.59        2.26      0.87 o 
   0  -7   9      266.52      263.06      3.82 o 
   1  -7   9      602.67      588.57      7.22 o 
   2  -7   9       22.31       26.84      1.05 o 
   3  -7   9      168.01      156.37      2.46 o 
   4  -7   9      105.36      115.95      2.08 o 
   5  -7   9        0.41       -0.05      0.84 o 
   6  -7   9       15.57       14.55      1.91 o 
   7  -7   9       28.99       29.50      2.47 o 
   8  -7   9        0.06       -0.22      1.88 o 
   9  -7   9       27.46       30.81      2.79 o 
  10  -7   9       72.72       80.32      4.36 o 
  -8  -6   9       64.87       71.59      3.04 o 
  -7  -6   9      246.75      248.91      6.04 o 
  -6  -6   9      242.57      244.62      3.77 o 
  -5  -6   9      208.18      213.18      3.35 o 
  -4  -6   9        1.54        1.64      0.91 o 
  -3  -6   9      588.63      567.43      8.64 o 
  -2  -6   9      175.79      167.18      6.12 o 
  -1  -6   9      273.51      260.98      3.50 o 
   0  -6   9        0.11        1.35      0.54 o 
   1  -6   9       65.48       52.37      1.58 o 
   2  -6   9       30.92       27.19      0.92 o 
   3  -6   9       72.06       70.45      1.70 o 
   4  -6   9      715.86      723.09     11.63 o 
   5  -6   9      190.57      180.89      3.41 o 
   6  -6   9       79.17       79.60      3.27 o 
   7  -6   9       84.95       81.69      3.52 o 
   8  -6   9       13.39       13.19      2.20 o 
   9  -6   9        2.89        1.46      2.16 o 
  10  -6   9        0.09       -1.26      2.47 o 
  -9  -5   9       16.56       17.65      2.60 o 
  -8  -5   9       12.03       14.70      2.15 o 
  -7  -5   9       23.58       21.78      1.23 o 
  -6  -5   9        0.04        0.31      0.82 o 
  -5  -5   9       43.70       44.39      1.73 o 
  -4  -5   9      142.79      141.37      3.90 o 
  -3  -5   9      561.72      569.76      7.05 o 
  -2  -5   9      191.65      182.68      3.35 o 
  -1  -5   9       33.30       24.77      2.41 o 
   0  -5   9      106.42       90.05      1.56 o 
   1  -5   9      104.96      107.34      3.34 o 
   2  -5   9       72.92       79.05      1.98 o 
   3  -5   9      218.23      217.22      3.01 o 
   4  -5   9      575.90      570.67      8.58 o 
   5  -5   9       88.17       94.68      4.77 o 
   6  -5   9      128.97      128.12      4.19 o 
   7  -5   9       67.21       71.85      3.29 o 
   8  -5   9       81.54       71.01      3.69 o 
   9  -5   9       58.81       56.53      3.49 o 
  10  -5   9        0.72       -0.52      2.25 o 
  -9  -4   9       76.05       68.29      3.84 o 
  -8  -4   9        0.44        2.01      1.81 o 
  -7  -4   9       53.09       47.51      1.91 o 
  -6  -4   9      108.57       99.57      2.03 o 
  -5  -4   9      110.29      103.38      1.98 o 
  -4  -4   9        2.13        2.67      0.68 o 
  -3  -4   9      176.24      156.56      2.43 o 
  -2  -4   9       26.73       29.61      1.12 o 
  -1  -4   9       13.25        7.41      0.46 o 
   0  -4   9       34.77       37.61      1.27 o 
   1  -4   9      386.03      389.09      4.80 o 
   2  -4   9      416.92      420.86      4.47 o 
   3  -4   9      578.22      576.98      8.58 o 
   4  -4   9      376.49      369.95      5.85 o 
   5  -4   9       46.82       49.41      1.74 o 
   6  -4   9        5.95        7.13      1.61 o 
   7  -4   9       95.97       95.25      3.71 o 
   8  -4   9        0.11       -0.18      1.63 o 
   9  -4   9       10.32        7.99      2.20 o 
 -10  -3   9        2.36        4.08      2.37 o 
  -9  -3   9       66.17       78.54      3.72 o 
  -8  -3   9       10.19       10.32      1.86 o 
  -7  -3   9        9.49        5.83      1.05 o 
  -6  -3   9       42.69       44.47      1.70 o 
  -5  -3   9      189.18      167.63      3.17 o 
  -4  -3   9       36.04       22.88      0.99 o 
  -3  -3   9      351.62      345.61      4.46 o 
  -2  -3   9        7.21        6.57      0.75 o 
  -1  -3   9      442.24      401.21      4.28 o 
   0  -3   9       71.34       75.96      1.23 o 
   1  -3   9      103.79      100.40      1.41 o 
   2  -3   9      370.29      361.16      4.72 o 
   3  -3   9       46.28       50.13      1.53 o 
   4  -3   9      593.26      568.74     12.68 o 
   5  -3   9      143.21      124.71      2.64 o 
   6  -3   9      428.46      378.25      9.13 o 
   7  -3   9        8.58        9.09      1.76 o 
   8  -3   9       22.19       20.52      2.28 o 
   9  -3   9        2.52        1.26      2.01 o 
 -10  -2   9       37.35       35.05      2.79 o 
  -9  -2   9        0.04       -1.63      1.80 o 
  -8  -2   9      157.55      167.72      5.25 o 
  -7  -2   9        0.85        1.14      0.96 o 
  -6  -2   9      988.52      987.44     14.22 o 
  -5  -2   9      395.83      385.41     12.21 o 
  -4  -2   9      238.50      205.65      4.25 o 
  -3  -2   9      126.75      135.35      2.64 o 
  -2  -2   9      228.97      251.35      3.96 o 
  -1  -2   9      612.67      669.96      7.91 o 
   0  -2   9        6.57        9.18      0.67 o 
   1  -2   9      333.07      362.53      5.01 o 
   2  -2   9      192.19      185.04      6.15 o 
   3  -2   9      318.35      305.85      4.97 o 
   4  -2   9      142.19      158.31      3.01 o 
   5  -2   9       83.93       84.33      2.22 o 
   6  -2   9       11.70        7.86      1.08 o 
   7  -2   9       32.47       27.92      2.28 o 
   8  -2   9       20.77       22.18      2.35 o 
   9  -2   9       69.96       76.38      4.01 o 
 -11  -1   9      121.75      114.70      5.12 o 
 -10  -1   9        3.43        4.43      2.21 o 
  -9  -1   9        8.47       11.74      1.96 o 
  -8  -1   9       14.02       10.29      1.91 o 
  -7  -1   9       36.39       33.68      1.88 o 
  -6  -1   9       35.52       32.71      1.83 o 
  -5  -1   9        2.14        0.94      0.78 o 
  -4  -1   9      373.57      343.02      5.44 o 
  -3  -1   9      175.16      193.48      2.63 o 
  -2  -1   9      170.51      173.65      2.41 o 
  -1  -1   9       21.13       15.48      0.66 o 
   0  -1   9      332.24      293.96      5.64 o 
   1  -1   9        6.84       10.90      0.61 o 
   2  -1   9      591.84      598.07      8.90 o 
   3  -1   9        7.35        8.13      2.03 o 
   4  -1   9       37.76       38.28      1.54 o 
   5  -1   9        0.87        0.21      0.86 o 
   6  -1   9       28.51       27.90      1.46 o 
   7  -1   9       21.20       24.09      2.38 o 
   8  -1   9       98.16      104.45      4.53 o 
 -11   0   9        2.79        6.98      1.79 o 
 -10   0   9        1.06        2.15      2.11 o 
  -9   0   9      205.39      205.37      6.02 o 
  -8   0   9      108.96      120.37      4.19 o 
  -7   0   9      251.84      248.76      5.90 o 
  -6   0   9        3.89        5.10      0.92 o 
  -5   0   9      570.90      554.56      8.29 o 
  -4   0   9        1.06        1.21      0.95 o 
  -3   0   9        1.12        2.28      0.52 o 
  -2   0   9        6.17        7.80      0.59 o 
  -1   0   9       16.83       15.32      0.88 o 
   0   0   9       34.09       35.65      1.02 o 
   1   0   9        4.32        5.39      0.82 o 
   2   0   9       70.05       65.08      1.83 o 
   3   0   9      654.08      587.51      8.89 o 
   4   0   9      168.51      136.08      2.87 o 
   5   0   9      637.49      582.28      9.00 o 
   6   0   9       24.74       27.07      1.83 o 
   7   0   9      148.24      157.33      5.30 o 
   8   0   9       25.72       28.69      2.95 o 
 -11   1   9       39.26       33.60      2.58 o 
 -10   1   9       73.27       68.19      3.98 o 
  -9   1   9       10.33        7.65      1.93 o 
  -8   1   9       13.20       11.61      1.86 o 
  -7   1   9       36.83       34.95      3.12 o 
  -6   1   9       24.63       24.03      1.27 o 
  -5   1   9        1.20        2.36      2.59 o 
  -4   1   9       33.27       37.03      1.10 o 
  -3   1   9        2.09        2.82      0.59 o 
  -2   1   9      212.87      210.99      2.94 o 
  -1   1   9        5.40        3.56      0.60 o 
   0   1   9      102.23      107.10      1.83 o 
   1   1   9      200.23      201.27      3.44 o 
   2   1   9      947.50      943.85     13.74 o 
   3   1   9       11.10        9.29      1.50 o 
   4   1   9        7.52        9.05      1.38 o 
   5   1   9       63.53       72.41      2.28 o 
   6   1   9       10.42       10.30      1.42 o 
   7   1   9        4.89        4.43      2.06 o 
 -11   2   9       37.49       40.53      2.44 o 
 -10   2   9      111.44      113.91      4.55 o 
  -9   2   9        3.40        3.94      2.00 o 
  -8   2   9       11.89       12.33      2.06 o 
  -7   2   9       14.26       11.78      1.78 o 
  -6   2   9       32.67       32.98      1.37 o 
  -5   2   9      697.12      716.57      8.63 o 
  -4   2   9      515.31      553.03      8.67 o 
  -3   2   9       16.68       13.55      0.79 o 
  -2   2   9       24.43       27.09      0.94 o 
  -1   2   9      123.66      127.78      3.36 o 
   0   2   9        4.49        6.18      1.38 o 
   1   2   9       71.09       54.23      2.63 o 
   2   2   9       52.35       42.20      2.23 o 
   3   2   9      101.90       95.56      2.56 o 
   4   2   9        8.94       10.34      1.20 o 
   5   2   9      116.12      111.25      2.92 o 
   6   2   9       68.00       73.67      2.62 o 
   7   2   9        4.88        5.65      2.30 o 
 -11   3   9        1.63       -1.58      1.74 o 
 -10   3   9       72.98       76.34      4.18 o 
  -9   3   9        0.05        0.47      1.80 o 
  -8   3   9      256.49      235.45      6.54 o 
  -7   3   9       30.45       24.82      2.23 o 
  -6   3   9        1.19        4.32      1.03 o 
  -5   3   9       56.39       57.30      1.51 o 
  -4   3   9      126.77      121.04      3.55 o 
  -3   3   9      123.74      119.45      2.14 o 
  -2   3   9      290.23      287.67      3.95 o 
  -1   3   9      215.58      216.80      3.19 o 
   0   3   9      195.63      191.49      2.93 o 
   1   3   9      104.99      105.14      2.92 o 
   2   3   9       32.25       29.15      1.85 o 
   3   3   9        9.51        9.06      1.24 o 
   4   3   9        5.31        6.82      1.30 o 
   5   3   9        1.91        1.36      1.41 o 
   6   3   9        1.65        1.18      1.52 o 
 -11   4   9        1.19        3.36      1.85 o 
 -10   4   9        0.38       -0.30      2.27 o 
  -9   4   9        7.71        5.37      2.20 o 
  -8   4   9      137.26      141.84      5.00 o 
  -7   4   9      163.28      161.89      5.07 o 
  -6   4   9       58.77       48.27      1.52 o 
  -5   4   9       17.99       17.83      1.04 o 
  -4   4   9      111.82      101.59      2.09 o 
  -3   4   9        7.88        8.85      0.88 o 
  -2   4   9      215.73      207.23      3.17 o 
  -1   4   9     1053.49     1059.44     12.64 o 
   0   4   9        0.47       -0.38      0.80 o 
   1   4   9        1.37        0.62      1.11 o 
   2   4   9        7.50        5.35      1.22 o 
   3   4   9       87.39       88.99      3.81 o 
   4   4   9       53.84       59.61      2.54 o 
   5   4   9        2.09        1.28      1.54 o 
 -10   5   9        3.75        8.51      2.42 o 
  -9   5   9        1.06        2.82      2.03 o 
  -8   5   9      116.82      125.84      4.63 o 
  -7   5   9        0.22        0.47      1.69 o 
  -6   5   9        0.14        2.01      0.91 o 
  -5   5   9       32.04       29.83      1.25 o 
  -4   5   9      298.87      292.28      4.81 o 
  -3   5   9        2.39        3.23      0.87 o 
  -2   5   9       56.55       57.24      1.94 o 
  -1   5   9       49.51       53.89      1.63 o 
   0   5   9       13.27        9.82      1.33 o 
   1   5   9        1.03        0.79      1.29 o 
   2   5   9        0.05       -0.62      1.20 o 
   3   5   9       39.33       39.41      2.82 o 
   4   5   9       18.41       18.07      1.86 o 
 -10   6   9      146.42      161.84      6.02 o 
  -9   6   9       14.45        9.19      2.32 o 
  -8   6   9        0.87        5.67      2.23 o 
  -7   6   9        5.50        8.07      1.49 o 
  -6   6   9       21.15       25.93      1.40 o 
  -5   6   9       76.89       68.20      2.04 o 
  -4   6   9       78.73       73.76      1.99 o 
  -3   6   9       56.59       59.79      1.82 o 
  -2   6   9        2.25        3.27      0.95 o 
  -1   6   9       68.62       66.71      1.94 o 
   0   6   9       71.08       74.80      2.59 o 
   1   6   9        8.45        8.25      1.98 o 
   2   6   9        0.95        0.14      1.96 o 
   3   6   9        4.04        5.35      2.40 o 
  -9   7   9       33.20       31.71      3.02 o 
  -8   7   9       39.93       55.70      3.37 o 
  -7   7   9       33.77       38.75      2.10 o 
  -6   7   9        0.16       -0.44      1.08 o 
  -5   7   9        7.05        6.25      1.11 o 
  -4   7   9        0.18       -0.31      1.04 o 
  -3   7   9      254.02      259.77      4.51 o 
  -2   7   9       45.38       49.35      2.26 o 
  -1   7   9       59.50       58.72      1.95 o 
   0   7   9        8.33        8.98      1.68 o 
   1   7   9        0.06       -0.26      1.53 o 
  -8   8   9        1.47        0.97      2.25 o 
  -7   8   9       11.41       11.53      1.85 o 
  -6   8   9       18.48       20.85      1.81 o 
  -5   8   9       10.26        9.45      1.39 o 
  -4   8   9        9.23       10.23      1.35 o 
  -3   8   9        6.32        6.65      1.31 o 
  -2   8   9       15.00       15.99      1.48 o 
  -1   8   9        6.95        5.82      1.71 o 
  -1 -12  10       45.21       48.02      2.38 o 
   0 -12  10       70.86       79.97      2.94 o 
   1 -12  10       56.88       55.12      6.00 o 
   2 -12  10      229.51      245.38      5.03 o 
   3 -12  10        0.23        0.88      1.18 o 
   4 -12  10       87.67       99.38      3.59 o 
   5 -12  10        9.94       10.67      1.39 o 
   6 -12  10       73.52       72.28      4.06 o 
  -3 -11  10       32.61       38.55      2.26 o 
  -2 -11  10        3.56        3.43      1.50 o 
  -1 -11  10      240.96      245.23      6.95 o 
   0 -11  10        1.29        1.14      1.36 o 
   1 -11  10        0.20       -1.32      1.32 o 
   2 -11  10       91.74       87.75      2.25 o 
   3 -11  10       46.63       48.06      1.61 o 
   4 -11  10       13.06       11.69      1.24 o 
   5 -11  10       13.68       17.89      1.36 o 
   6 -11  10      143.47      158.17      5.65 o 
   7 -11  10        0.10        0.39      2.32 o 
  -4 -10  10        5.82        7.76      1.59 o 
  -3 -10  10       11.52       12.58      1.54 o 
  -2 -10  10        2.81        1.78      1.31 o 
  -1 -10  10        2.68        2.62      1.26 o 
   0 -10  10       18.70       23.75      1.60 o 
   1 -10  10        4.39        2.51      1.24 o 
   2 -10  10       85.41       83.02      2.06 o 
   3 -10  10       53.18       53.67      3.02 o 
   4 -10  10      105.87       96.40      2.19 o 
   5 -10  10      106.42      101.03      2.74 o 
   6 -10  10      613.74      597.03     13.96 o 
   7 -10  10       49.07       44.38      3.20 o 
   8 -10  10        0.81        0.77      2.13 o 
  -5  -9  10        0.18        1.21      1.16 o 
  -4  -9  10       32.49       30.16      1.80 o 
  -3  -9  10      116.08      118.55      3.18 o 
  -2  -9  10       72.26       71.66      2.41 o 
  -1  -9  10      364.68      369.71     11.43 o 
   0  -9  10      437.63      408.27      7.84 o 
   1  -9  10        9.74       10.09      0.92 o 
   2  -9  10        0.02       -0.06      0.81 o 
   3  -9  10       93.66       82.51      2.31 o 
   4  -9  10       61.29       63.11      1.79 o 
   5  -9  10       21.93       23.25      2.17 o 
   6  -9  10       14.99       13.44      2.15 o 
   7  -9  10       52.99       53.04      3.14 o 
   8  -9  10        1.29        2.94      2.08 o 
   9  -9  10       27.45       25.57      3.19 o 
  -6  -8  10        3.88        4.73      1.24 o 
  -5  -8  10        3.57        1.83      1.06 o 
  -4  -8  10       38.07       32.76      1.66 o 
  -3  -8  10      230.27      221.55      5.04 o 
  -2  -8  10      133.08      134.46      3.12 o 
  -1  -8  10        0.02       -0.58      0.97 o 
   0  -8  10      103.62       99.54      2.44 o 
   1  -8  10        0.02        0.01      0.68 o 
   2  -8  10      167.38      170.25      3.01 o 
   3  -8  10      270.85      265.92      3.77 o 
   4  -8  10      344.13      340.45      6.17 o 
   5  -8  10       10.78       13.83      1.20 o 
   6  -8  10       39.19       39.13      2.50 o 
   7  -8  10       55.31       57.62      3.49 o 
   8  -8  10       31.92       34.75      2.90 o 
   9  -8  10       29.33       29.55      3.10 o 
  -7  -7  10       26.15       26.37      2.22 o 
  -6  -7  10       13.76       15.05      1.25 o 
  -5  -7  10        0.04       -0.41      0.94 o 
  -4  -7  10        0.83        0.90      0.87 o 
  -3  -7  10       65.89       61.20      1.99 o 
  -2  -7  10       75.45       68.68      2.02 o 
  -1  -7  10       30.26       35.33      4.06 o 
   0  -7  10        2.70        5.88      0.73 o 
   1  -7  10      194.07      203.72      3.71 o 
   2  -7  10        7.79        4.43      0.71 o 
   3  -7  10        5.02        5.94      0.85 o 
   4  -7  10        0.12        0.28      0.85 o 
   5  -7  10      143.62      146.02      4.87 o 
   6  -7  10        5.50        5.91      1.66 o 
   7  -7  10      104.88       95.44      3.93 o 
   8  -7  10        2.67        4.41      1.98 o 
   9  -7  10        0.39       -2.06      2.06 o 
  -8  -6  10       21.77       24.30      1.96 o 
  -7  -6  10      135.88      128.14      5.69 o 
  -6  -6  10      115.98      109.49      3.35 o 
  -5  -6  10      481.32      450.89      5.99 o 
  -4  -6  10        6.12        6.18      0.83 o 
  -3  -6  10        5.35        6.05      0.87 o 
  -2  -6  10      554.05      555.31      8.44 o 
  -1  -6  10       55.22       56.96      1.72 o 
   0  -6  10      168.92      166.45      2.50 o 
   1  -6  10       44.80       41.32      4.80 o 
   2  -6  10      101.44      105.30      1.87 o 
   3  -6  10      526.28      504.79      6.26 o 
   4  -6  10       20.78       21.17      1.60 o 
   5  -6  10       39.21       39.39      2.76 o 
   6  -6  10       65.53       63.49      3.10 o 
   7  -6  10       37.11       41.06      2.63 o 
   8  -6  10        6.40        4.11      2.11 o 
   9  -6  10        2.50        2.50      2.13 o 
  -9  -5  10        0.01        0.54      2.21 o 
  -8  -5  10        0.17        1.49      1.83 o 
  -7  -5  10        1.49        1.57      0.96 o 
  -6  -5  10      128.57      121.92      3.86 o 
  -5  -5  10       27.20       27.48      1.16 o 
  -4  -5  10       37.49       30.40      1.33 o 
  -3  -5  10       50.03       54.91      1.43 o 
  -2  -5  10      211.11      209.20      3.04 o 
  -1  -5  10      217.86      208.77      2.53 o 
   0  -5  10      143.05      140.84      6.79 o 
   1  -5  10       59.08       50.35      3.33 o 
   2  -5  10      772.13      755.38      8.98 o 
   3  -5  10      130.43      123.27      2.64 o 
   4  -5  10       23.87       24.21      1.23 o 
   5  -5  10      254.76      256.01      4.46 o 
   6  -5  10       27.50       22.85      2.11 o 
   7  -5  10        5.64        4.82      1.73 o 
   8  -5  10       97.00      102.28      4.21 o 
   9  -5  10       20.92       23.57      2.70 o 
  -9  -4  10      144.78      148.25      5.42 o 
  -8  -4  10       91.51       89.93      3.86 o 
  -7  -4  10      205.81      194.47      3.83 o 
  -6  -4  10      124.47      116.58      5.44 o 
  -5  -4  10      178.21      175.53      4.30 o 
  -4  -4  10      312.62      305.24      4.17 o 
  -3  -4  10       38.00       37.84      1.22 o 
  -2  -4  10       16.81       16.61      0.98 o 
  -1  -4  10      211.44      219.28      2.60 o 
   0  -4  10        0.01       -0.12      0.44 o 
   1  -4  10      430.31      411.41      5.10 o 
   2  -4  10      867.04      860.88      8.75 o 
   3  -4  10     1019.19     1010.05     14.53 o 
   4  -4  10       51.22       50.82      4.03 o 
   5  -4  10      265.78      248.16      4.36 o 
   6  -4  10        8.37       11.14      1.69 o 
   7  -4  10       14.96       14.38      1.96 o 
   8  -4  10        4.12        0.87      2.00 o 
   9  -4  10       52.71       60.65      3.57 o 
 -10  -3  10       21.50       27.26      2.94 o 
  -9  -3  10        5.49        5.22      1.93 o 
  -8  -3  10       33.41       34.35      2.62 o 
  -7  -3  10        1.81        1.71      1.09 o 
  -6  -3  10       23.08       24.52      1.34 o 
  -5  -3  10     1357.00     1340.47     19.01 o 
  -4  -3  10       20.22       24.15      1.20 o 
  -3  -3  10       74.96       67.64      4.58 o 
  -2  -3  10      219.60      205.93      2.93 o 
  -1  -3  10      153.81      152.40      2.23 o 
   0  -3  10       57.46       61.97      1.32 o 
   1  -3  10      167.74      174.05      2.82 o 
   2  -3  10      119.16      112.12      4.49 o 
   3  -3  10       58.76       66.28      2.77 o 
   4  -3  10        4.59        2.87      0.88 o 
   5  -3  10        3.29        2.99      1.03 o 
   6  -3  10      141.65      126.12      4.23 o 
   7  -3  10        0.12        1.44      1.78 o 
   8  -3  10      103.79      102.83      4.46 o 
   9  -3  10       20.58       26.53      3.02 o 
 -10  -2  10       61.12       71.39      4.03 o 
  -9  -2  10        9.50        8.74      1.96 o 
  -8  -2  10       23.86       29.31      2.48 o 
  -7  -2  10        0.92        1.10      1.04 o 
  -6  -2  10        0.55        0.37      0.90 o 
  -5  -2  10      122.41      119.23      2.67 o 
  -4  -2  10       67.27       67.84      1.94 o 
  -3  -2  10      715.65      741.14     10.80 o 
  -2  -2  10      165.63      187.86      2.60 o 
  -1  -2  10       10.16       10.94      0.63 o 
   0  -2  10      350.09      341.92     12.85 o 
   1  -2  10      948.30      942.52     11.70 o 
   2  -2  10      752.99      731.03     17.68 o 
   3  -2  10      139.97      141.60      2.87 o 
   4  -2  10        1.26       -0.31      0.84 o 
   5  -2  10        1.12       -0.16      0.92 o 
   6  -2  10       66.61       70.71      2.53 o 
   7  -2  10        0.01        0.37      1.69 o 
   8  -2  10        0.36        0.77      1.95 o 
 -10  -1  10       63.01       72.77      4.04 o 
  -9  -1  10        0.05        0.10      1.88 o 
  -8  -1  10        5.21        7.89      1.76 o 
  -7  -1  10      228.01      229.84      6.63 o 
  -6  -1  10       10.67        8.92      1.17 o 
  -5  -1  10      830.77      818.55     22.77 o 
  -4  -1  10      222.32      215.40      3.82 o 
  -3  -1  10       83.46       95.02      3.02 o 
  -2  -1  10      179.35      180.49      3.71 o 
  -1  -1  10       99.01       92.81      1.65 o 
   0  -1  10      224.80      219.40      3.00 o 
   1  -1  10      402.24      377.83      6.43 o 
   2  -1  10       47.59       47.56      2.16 o 
   3  -1  10      217.07      209.22      3.77 o 
   4  -1  10        5.13        3.14      0.93 o 
   5  -1  10       15.24       11.71      1.18 o 
   6  -1  10        2.62        0.47      1.11 o 
   7  -1  10        0.09       -0.40      1.76 o 
   8  -1  10      115.87      104.33      4.73 o 
 -10   0  10        3.94        4.56      2.27 o 
  -9   0  10       65.33       70.15      3.74 o 
  -8   0  10       44.49       47.68      2.73 o 
  -7   0  10      578.31      590.40     12.25 o 
  -6   0  10      125.34      132.50      2.87 o 
  -5   0  10        3.14        3.24      1.47 o 
  -4   0  10      154.23      170.44      4.13 o 
  -3   0  10      153.13      161.27      2.40 o 
  -2   0  10       19.40       23.78      1.11 o 
  -1   0  10      152.56      153.86      2.90 o 
   0   0  10       32.01       34.64      1.34 o 
   1   0  10        1.65        0.30      0.77 o 
   2   0  10      182.18      181.57      3.39 o 
   3   0  10       52.85       74.63      2.11 o 
   4   0  10        4.92        3.90      1.01 o 
   5   0  10      109.57       99.31      2.80 o 
   6   0  10       22.10       19.21      1.55 o 
   7   0  10       98.65      103.88      4.43 o 
 -11   1  10       10.50       13.59      2.89 o 
 -10   1  10        6.14        4.16      2.40 o 
  -9   1  10        9.45        9.70      2.08 o 
  -8   1  10        0.50       -1.22      1.58 o 
  -7   1  10      119.49      122.69      3.45 o 
  -6   1  10       61.50       65.63      2.01 o 
  -5   1  10      245.24      235.95      4.45 o 
  -4   1  10       17.73       20.13      1.22 o 
  -3   1  10      341.37      361.81      4.67 o 
  -2   1  10       45.37       47.65      1.31 o 
  -1   1  10      638.82      611.70      7.44 o 
   0   1  10      106.97      109.32      3.80 o 
   1   1  10      138.78      125.14      2.71 o 
   2   1  10      310.31      292.29      5.00 o 
   3   1  10       15.30       14.30      1.21 o 
   4   1  10       10.94        7.46      1.16 o 
   5   1  10        0.59        0.37      1.17 o 
   6   1  10      110.46      125.70      3.25 o 
   7   1  10        1.23        0.64      2.13 o 
 -11   2  10       19.03       20.89      2.82 o 
 -10   2  10       86.50       69.65      4.11 o 
  -9   2  10       77.54       76.01      3.93 o 
  -8   2  10       37.66       36.01      2.57 o 
  -7   2  10        3.01        0.99      1.12 o 
  -6   2  10      125.73      113.82      2.69 o 
  -5   2  10        0.05       -0.32      0.94 o 
  -4   2  10       47.17       49.41      1.36 o 
  -3   2  10       14.52       15.81      1.23 o 
  -2   2  10       48.73       47.14      1.39 o 
  -1   2  10        1.19        0.13      0.67 o 
   0   2  10      121.84      117.96      2.11 o 
   1   2  10       41.18       39.31      2.13 o 
   2   2  10      692.17      648.14      9.94 o 
   3   2  10        1.51        1.99      1.07 o 
   4   2  10       53.57       55.90      2.10 o 
   5   2  10       14.36       13.55      1.56 o 
   6   2  10       44.14       42.93      2.41 o 
 -10   3  10       79.47       86.85      4.19 o 
  -9   3  10       50.95       53.72      3.29 o 
  -8   3  10        2.63        6.43      1.88 o 
  -7   3  10      151.51      155.31      3.54 o 
  -6   3  10       27.44       34.89      2.56 o 
  -5   3  10      214.82      208.70      3.89 o 
  -4   3  10       50.43       50.34      1.47 o 
  -3   3  10      395.00      404.23      5.29 o 
  -2   3  10       60.41       61.51      1.58 o 
  -1   3  10      151.61      152.42      2.58 o 
   0   3  10       16.57       18.67      1.30 o 
   1   3  10      246.86      244.47      4.58 o 
   2   3  10        2.65        3.46      1.48 o 
   3   3  10        6.15        7.39      1.31 o 
   4   3  10        0.65       -0.65      1.21 o 
   5   3  10        4.47        4.52      1.53 o 
 -10   4  10        0.17        2.33      2.47 o 
  -9   4  10        6.40        7.73      2.16 o 
  -8   4  10       52.51       47.97      3.09 o 
  -7   4  10       71.88       75.99      2.37 o 
  -6   4  10      292.29      306.26      5.31 o 
  -5   4  10       57.97       53.29      2.21 o 
  -4   4  10      150.42      158.12      3.17 o 
  -3   4  10      141.69      138.01      2.49 o 
  -2   4  10      237.64      236.98      4.30 o 
  -1   4  10      341.60      335.32      7.49 o 
   0   4  10      198.56      201.16      4.06 o 
   1   4  10       60.31       66.70      2.28 o 
   2   4  10        0.03        1.22      1.74 o 
   3   4  10       97.70      100.84      5.13 o 
   4   4  10       11.54       13.14      1.74 o 
 -10   5  10        4.05        0.37      2.30 o 
  -9   5  10        0.04        0.97      2.13 o 
  -8   5  10       36.55       29.33      2.79 o 
  -7   5  10        3.87        1.16      1.96 o 
  -6   5  10      221.18      223.92      4.38 o 
  -5   5  10       25.47       30.36      1.34 o 
  -4   5  10      520.31      522.31      6.82 o 
  -3   5  10       88.12       94.58      2.15 o 
  -2   5  10       33.41       34.40      1.61 o 
  -1   5  10        9.25       12.42      1.14 o 
   0   5  10        0.03       -0.73      1.23 o 
   1   5  10      134.93      131.10      3.36 o 
   2   5  10        0.03       -1.14      1.36 o 
   3   5  10       14.27       14.90      1.80 o 
  -9   6  10       25.39       20.87      2.92 o 
  -8   6  10       23.50       18.64      2.53 o 
  -7   6  10       21.60       24.33      2.50 o 
  -6   6  10       46.19       42.08      2.45 o 
  -5   6  10        9.27        9.65      1.14 o 
  -4   6  10        7.07        5.77      1.12 o 
  -3   6  10       39.94       41.22      1.70 o 
  -2   6  10        4.70        3.83      1.05 o 
  -1   6  10       12.80       10.90      1.47 o 
   0   6  10        0.19        0.90      1.38 o 
   1   6  10       42.90       49.86      2.34 o 
   2   6  10        0.94       -0.24      1.62 o 
  -8   7  10        2.19        2.35      2.38 o 
  -7   7  10       17.21       20.47      2.75 o 
  -6   7  10       41.46       44.12      2.31 o 
  -5   7  10        8.88        9.07      1.31 o 
  -4   7  10        0.68       -0.30      1.17 o 
  -3   7  10       33.46       33.14      1.61 o 
  -2   7  10       30.66       34.33      1.85 o 
  -1   7  10       62.50       66.74      2.68 o 
   0   7  10        0.07       -1.14      1.66 o 
  -6   8  10        1.83        2.20      1.42 o 
  -5   8  10       19.73       20.35      1.64 o 
  -4   8  10       16.59       17.78      1.72 o 
  -3   8  10        5.43        5.31      1.48 o 
  -2   8  10        0.03        0.05      1.69 o 
  -1 -12  11       93.14       98.74      4.45 o 
   0 -12  11       26.23       24.17      2.04 o 
   1 -12  11       43.41       41.08      5.71 o 
   2 -12  11       64.46       60.40      3.39 o 
   3 -12  11       41.19       43.62      2.86 o 
   4 -12  11       95.82      104.14      2.61 o 
   5 -12  11       17.31       21.31      2.98 o 
   6 -12  11        4.25       12.18      2.80 o 
  -3 -11  11       99.56      103.90      3.39 o 
  -2 -11  11       36.43       35.08      2.14 o 
  -1 -11  11       94.71      107.90      3.10 o 
   0 -11  11        2.75        3.29      2.14 o 
   1 -11  11        7.29       12.01      5.26 o 
   2 -11  11       65.21       59.94      2.83 o 
   3 -11  11       64.45       60.90      1.94 o 
   4 -11  11       78.77       74.26      2.15 o 
   5 -11  11       13.16       15.41      1.64 o 
   6 -11  11      137.48      142.31      5.44 o 
   7 -11  11        4.30        5.55      2.60 o 
  -4 -10  11       30.71       35.37      2.58 o 
  -3 -10  11       23.93       18.15      1.67 o 
  -2 -10  11       47.97       44.53      2.00 o 
  -1 -10  11       46.44       45.44      5.66 o 
   0 -10  11       63.18       60.09      2.29 o 
   1 -10  11        5.96        5.77      1.25 o 
   2 -10  11       27.71       29.00      1.34 o 
   3 -10  11       57.58       58.35      1.85 o 
   4 -10  11       21.15       23.21      1.30 o 
   5 -10  11       46.47       51.98      5.70 o 
   6 -10  11      164.34      172.20      5.82 o 
   7 -10  11       32.08       35.64      3.12 o 
   8 -10  11       45.46       47.84      3.46 o 
  -5  -9  11       34.48       31.97      1.66 o 
  -4  -9  11       25.62       27.56      2.11 o 
  -3  -9  11      170.11      163.02      3.74 o 
  -2  -9  11      119.10      128.89      4.52 o 
  -1  -9  11        1.07        1.15      1.11 o 
   0  -9  11      587.45      562.71     18.02 o 
   1  -9  11      190.02      175.36      3.63 o 
   2  -9  11      299.61      285.53      5.96 o 
   3  -9  11        8.42       11.29      1.05 o 
   4  -9  11      162.87      152.08      5.50 o 
   5  -9  11       23.23       26.97      2.83 o 
   6  -9  11       22.54       20.18      2.42 o 
   7  -9  11       42.53       44.26      3.00 o 
   8  -9  11        0.76        1.66      2.43 o 
  -6  -8  11       45.55       44.61      1.80 o 
  -5  -8  11       50.05       61.00      1.99 o 
  -4  -8  11       11.89       13.15      1.16 o 
  -3  -8  11      201.36      195.33      4.00 o 
  -2  -8  11        0.01       -0.50      1.43 o 
  -1  -8  11        2.17        0.88      1.00 o 
   0  -8  11       64.71       57.08      1.92 o 
   1  -8  11        0.95        0.72      0.74 o 
   2  -8  11       12.95       11.46      0.95 o 
   3  -8  11      293.31      276.72      4.59 o 
   4  -8  11      724.33      742.35     11.25 o 
   5  -8  11      366.49      356.81      6.02 o 
   6  -8  11       29.40       30.05      2.38 o 
   7  -8  11       47.74       44.16      3.00 o 
   8  -8  11       33.86       31.46      2.85 o 
  -7  -7  11       10.35        8.23      1.30 o 
  -6  -7  11        1.40        0.24      1.03 o 
  -5  -7  11       76.41       76.04      2.05 o 
  -4  -7  11        0.35        0.73      0.90 o 
  -3  -7  11      629.01      600.69      7.63 o 
  -2  -7  11      547.09      528.55     11.50 o 
  -1  -7  11       54.09       48.99      1.74 o 
   0  -7  11       35.58       40.54      1.62 o 
   1  -7  11       11.10       10.15      0.90 o 
   2  -7  11      230.61      224.92      3.44 o 
   3  -7  11       16.28       16.62      2.26 o 
   4  -7  11      317.73      303.75      5.19 o 
   5  -7  11        5.81        9.57      1.23 o 
   6  -7  11        3.91        6.85      1.90 o 
   7  -7  11       55.84       54.46      3.20 o 
   8  -7  11        0.38        0.42      1.98 o 
   9  -7  11        1.47        1.34      2.28 o 
  -8  -6  11        6.95        7.25      2.20 o 
  -7  -6  11        3.38        6.12      1.52 o 
  -6  -6  11        2.68        3.54      0.98 o 
  -5  -6  11      378.01      366.08      5.09 o 
  -4  -6  11       88.47       79.28      1.94 o 
  -3  -6  11      150.77      150.48      3.45 o 
  -2  -6  11        0.81        0.06      0.69 o 
  -1  -6  11       51.53       46.92      1.36 o 
   0  -6  11      221.31      218.25      3.75 o 
   1  -6  11      135.24      132.81      2.20 o 
   2  -6  11      401.97      406.56      5.21 o 
   3  -6  11      635.21      633.38      9.52 o 
   4  -6  11      133.07      137.78      2.99 o 
   5  -6  11       54.45       55.50      1.99 o 
   6  -6  11        4.40        4.82      1.68 o 
   7  -6  11       42.18       43.86      2.95 o 
   8  -6  11        0.67       -1.74      1.93 o 
   9  -6  11       15.15       10.96      2.75 o 
  -8  -5  11       14.39       15.30      2.43 o 
  -7  -5  11       45.57       40.72      1.91 o 
  -6  -5  11      131.13      126.77      2.49 o 
  -5  -5  11        4.69        3.48      0.84 o 
  -4  -5  11       65.77       70.21      2.29 o 
  -3  -5  11       80.42       82.89      1.78 o 
  -2  -5  11       43.38       47.72      1.39 o 
  -1  -5  11      125.19      136.33      2.28 o 
   0  -5  11       76.09       76.16      1.36 o 
   1  -5  11        1.26        0.61      0.63 o 
   2  -5  11      930.92      921.60     10.88 o 
   3  -5  11        5.99        5.47      0.94 o 
   4  -5  11       33.05       34.66      1.46 o 
   5  -5  11      104.81       97.20      2.49 o 
   6  -5  11        9.20        7.15      1.73 o 
   7  -5  11        4.26        5.67      1.86 o 
   8  -5  11       20.09       18.39      2.60 o 
   9  -5  11        3.20        3.39      2.35 o 
  -9  -4  11       97.56      101.38      4.61 o 
  -8  -4  11      167.32      158.54      5.30 o 
  -7  -4  11      208.98      204.33      6.80 o 
  -6  -4  11       28.51       28.88      3.32 o 
  -5  -4  11      163.46      168.13      3.40 o 
  -4  -4  11      185.49      172.15      2.79 o 
  -3  -4  11      105.20      114.80      2.11 o 
  -2  -4  11      257.17      252.75      3.55 o 
  -1  -4  11       34.20       31.33      1.13 o 
   0  -4  11      472.46      481.47      5.24 o 
   1  -4  11       24.33       22.01      1.95 o 
   2  -4  11      407.18      391.22      6.18 o 
   3  -4  11      174.80      169.06      4.22 o 
   4  -4  11       15.29       17.61      1.20 o 
   5  -4  11       65.64       68.13      2.11 o 
   6  -4  11      115.50      106.41      3.94 o 
   7  -4  11        0.07       -0.81      1.69 o 
   8  -4  11        0.06       -1.04      1.96 o 
  -9  -3  11       46.18       57.33      3.29 o 
  -8  -3  11       28.27       24.73      2.35 o 
  -7  -3  11       58.49       60.06      3.20 o 
  -6  -3  11        9.98       10.10      1.80 o 
  -5  -3  11        7.72        6.90      1.07 o 
  -4  -3  11        0.58        0.28      0.81 o 
  -3  -3  11       21.48       15.36      1.08 o 
  -2  -3  11      479.84      496.79      7.57 o 
  -1  -3  11      703.49      687.15      8.21 o 
   0  -3  11      852.98      866.00     10.21 o 
   1  -3  11       21.18       22.54      0.83 o 
   2  -3  11       16.88       13.21      0.98 o 
   3  -3  11      199.66      199.63      3.68 o 
   4  -3  11       88.30       77.91      3.34 o 
   5  -3  11       35.65       35.40      1.65 o 
   6  -3  11        0.22       -1.48      1.48 o 
   7  -3  11       21.98       19.08      2.23 o 
   8  -3  11        3.66        3.20      2.10 o 
 -10  -2  11       50.62       60.79      3.66 o 
  -9  -2  11       44.76       44.14      2.92 o 
  -8  -2  11       34.98       38.24      2.60 o 
  -7  -2  11      201.52      204.89      4.00 o 
  -6  -2  11       53.03       55.26      1.98 o 
  -5  -2  11       12.61       14.20      1.16 o 
  -4  -2  11        0.40       -0.48      0.90 o 
  -3  -2  11      468.33      469.59      7.21 o 
  -2  -2  11        0.05        0.42      0.87 o 
  -1  -2  11        9.11        7.45      0.66 o 
   0  -2  11       39.58       31.62      2.74 o 
   1  -2  11      183.09      197.28      4.38 o 
   2  -2  11      388.83      378.14      6.04 o 
   3  -2  11        9.13       13.19      1.07 o 
   4  -2  11      265.72      243.05      4.34 o 
   5  -2  11        9.37        6.67      1.11 o 
   6  -2  11      280.10      298.47      7.89 o 
   7  -2  11       16.73       18.34      2.52 o 
   8  -2  11        0.19       -1.16      2.27 o 
 -10  -1  11       83.95      102.40      4.51 o 
  -9  -1  11       21.32       19.23      2.47 o 
  -8  -1  11       29.65       25.37      2.27 o 
  -7  -1  11       65.33       68.75      3.45 o 
  -6  -1  11      100.66      103.76      2.59 o 
  -5  -1  11        0.38        0.72      0.87 o 
  -4  -1  11      173.63      180.68      3.43 o 
  -3  -1  11      170.84      153.10      2.98 o 
  -2  -1  11       96.42      102.97      1.80 o 
  -1  -1  11        1.18        0.40      0.58 o 
   0  -1  11       42.33       44.67      1.23 o 
   1  -1  11       54.81       51.86      1.92 o 
   2  -1  11      166.67      163.68      3.46 o 
   3  -1  11        1.16        1.82      0.92 o 
   4  -1  11        5.55        4.30      1.38 o 
   5  -1  11       58.81       44.99      1.79 o 
   6  -1  11       19.59       17.48      1.52 o 
   7  -1  11        2.35        1.73      2.01 o 
 -10   0  11       28.53       26.34      2.73 o 
  -9   0  11        4.68        5.87      1.98 o 
  -8   0  11        0.04        1.01      1.68 o 
  -7   0  11      465.83      461.21      7.34 o 
  -6   0  11       63.42       62.27      2.03 o 
  -5   0  11      107.20      101.82      2.42 o 
  -4   0  11      276.03      262.05      4.53 o 
  -3   0  11        0.80       -0.82      0.82 o 
  -2   0  11       24.32       23.00      1.80 o 
  -1   0  11      316.11      329.91      5.32 o 
   0   0  11      118.01      110.27      1.97 o 
   1   0  11      175.22      169.46      3.26 o 
   2   0  11       14.14       11.65      1.03 o 
   3   0  11       27.00       34.57      1.47 o 
   4   0  11       13.38        9.26      1.19 o 
   5   0  11       95.76       89.47      4.70 o 
   6   0  11        6.74        5.54      1.42 o 
   7   0  11       51.64       51.98      3.57 o 
 -10   1  11        0.06        1.56      2.40 o 
  -9   1  11       11.58       14.90      2.45 o 
  -8   1  11      133.71      128.35      4.80 o 
  -7   1  11       19.14       23.37      1.56 o 
  -6   1  11      538.78      527.28      8.21 o 
  -5   1  11       70.51       67.22      3.95 o 
  -4   1  11        0.23        1.43      0.87 o 
  -3   1  11      158.66      163.90      2.58 o 
  -2   1  11       68.08       59.08      1.47 o 
  -1   1  11      213.33      201.98      3.00 o 
   0   1  11      358.99      373.54      8.42 o 
   1   1  11      110.12      103.06      2.47 o 
   2   1  11       13.23        9.92      1.11 o 
   3   1  11       39.24       29.84      1.54 o 
   4   1  11        2.21        4.69      1.19 o 
   5   1  11       27.30       28.52      2.84 o 
   6   1  11      179.83      193.13      7.44 o 
 -10   2  11       27.61       26.64      3.02 o 
  -9   2  11      149.84      170.49      5.81 o 
  -8   2  11       90.97       88.54      4.13 o 
  -7   2  11      169.90      171.43      3.59 o 
  -6   2  11        2.53        2.82      1.09 o 
  -5   2  11       40.19       39.58      1.64 o 
  -4   2  11       88.17       87.12      2.31 o 
  -3   2  11      149.52      148.98      2.49 o 
  -2   2  11      171.47      175.15      3.74 o 
  -1   2  11      158.00      150.45      2.84 o 
   0   2  11        1.41        2.25      2.62 o 
   1   2  11      114.52      119.45      3.91 o 
   2   2  11        9.84        9.86      1.47 o 
   3   2  11       36.78       37.86      5.07 o 
   4   2  11       95.53       90.30      2.76 o 
   5   2  11        1.04        1.28      1.44 o 
 -10   3  11       15.65       11.17      2.45 o 
  -9   3  11        4.10        1.66      2.23 o 
  -8   3  11        8.10        5.79      2.16 o 
  -7   3  11        6.94        4.76      1.31 o 
  -6   3  11        4.06        2.22      1.38 o 
  -5   3  11        0.09       -0.99      1.08 o 
  -4   3  11       11.31       10.53      0.94 o 
  -3   3  11       81.54       82.15      1.87 o 
  -2   3  11        9.02        9.23      0.96 o 
  -1   3  11       68.37       73.22      3.32 o 
   0   3  11      214.08      208.98      4.13 o 
   1   3  11       13.35       11.09      1.74 o 
   2   3  11        7.03        7.52      1.30 o 
   3   3  11       27.74       38.48      4.50 o 
   4   3  11       13.74       19.52      1.84 o 
   5   3  11        2.70        2.87      1.66 o 
 -10   4  11        0.51       -2.42      2.42 o 
  -9   4  11        0.88        4.08      2.37 o 
  -8   4  11       47.69       54.51      3.32 o 
  -7   4  11      163.06      158.04      8.47 o 
  -6   4  11       81.80       95.01      3.71 o 
  -5   4  11       29.73       33.96      2.52 o 
  -4   4  11        9.45       11.12      1.04 o 
  -3   4  11      119.45      123.75      2.45 o 
  -2   4  11       63.38       65.18      1.88 o 
  -1   4  11       68.42       68.54      2.27 o 
   0   4  11        0.06        0.06      1.18 o 
   1   4  11      197.29      189.81      4.10 o 
   2   4  11       48.46       52.55      2.99 o 
   3   4  11        8.36        6.12      1.58 o 
   4   4  11        1.19       -0.09      1.69 o 
  -9   5  11       10.55        4.82      2.30 o 
  -8   5  11       32.24       33.15      2.87 o 
  -7   5  11        0.72        1.07      2.11 o 
  -6   5  11       35.22       33.77      1.86 o 
  -5   5  11      107.01      101.54      2.90 o 
  -4   5  11       11.19       11.69      1.39 o 
  -3   5  11        1.54        0.99      0.96 o 
  -2   5  11        0.17       -0.21      0.98 o 
  -1   5  11       74.76       90.61      5.59 o 
   0   5  11       47.04       48.41      2.81 o 
   1   5  11       55.68       56.44      2.69 o 
   2   5  11       12.51       12.50      2.50 o 
  -8   6  11        9.52       12.20      2.68 o 
  -7   6  11      287.55      297.77      8.31 o 
  -6   6  11       94.03       85.04      4.61 o 
  -5   6  11      155.60      171.35      3.23 o 
  -4   6  11        0.02       -0.52      1.10 o 
  -3   6  11       30.49       34.91      1.57 o 
  -2   6  11        0.12        0.21      1.10 o 
  -1   6  11       38.20       36.09      2.14 o 
   0   6  11        0.85        0.54      1.53 o 
   1   6  11        0.08        0.78      1.57 o 
  -7   7  11        0.38       -2.06      2.06 o 
  -6   7  11       50.01       58.33      2.51 o 
  -5   7  11        4.42        4.24      1.32 o 
  -4   7  11       15.09       18.52      1.56 o 
  -3   7  11       61.97       63.59      2.31 o 
  -2   7  11        8.16        8.30      1.80 o 
  -1   7  11       16.73       15.76      1.95 o 
   0 -12  12       43.69       40.25      2.64 o 
   1 -12  12        3.72        4.26      1.56 o 
   2 -12  12       19.34       17.13      2.42 o 
   3 -12  12        4.28        4.41      2.95 o 
   4 -12  12       80.70       71.98      3.91 o 
   5 -12  12        0.34       -1.04      2.40 o 
  -2 -11  12        0.71        0.08      1.47 o 
  -1 -11  12      222.88      228.93      4.73 o 
   0 -11  12        9.11        7.60      1.49 o 
   1 -11  12        1.51        2.04      1.41 o 
   2 -11  12        0.91        1.84      1.43 o 
   3 -11  12        0.94        0.73      1.43 o 
   4 -11  12       44.24       52.53      2.20 o 
   5 -11  12        0.53        2.42      1.53 o 
   6 -11  12        6.81        7.67      2.57 o 
  -4 -10  12        1.33        2.42      1.30 o 
  -3 -10  12       12.29       13.76      1.65 o 
  -2 -10  12        8.11        9.64      2.07 o 
  -1 -10  12       55.56       56.11      2.85 o 
   0 -10  12       15.78       16.21      1.77 o 
   1 -10  12        9.20        9.83      2.19 o 
   2 -10  12       61.73       76.68      2.55 o 
   3 -10  12       63.30       73.79      2.10 o 
   4 -10  12        9.24        9.02      1.41 o 
   5 -10  12       13.05       11.23      1.54 o 
   6 -10  12       28.70       26.24      2.80 o 
   7 -10  12        7.86        8.24      2.40 o 
  -5  -9  12       46.74       55.10      1.95 o 
  -4  -9  12       13.76       12.59      2.19 o 
  -3  -9  12      155.28      143.60      3.51 o 
  -2  -9  12        4.35        6.47      1.36 o 
  -1  -9  12       23.80       19.27      1.42 o 
   0  -9  12      211.21      206.08      4.42 o 
   1  -9  12      117.99      118.44      6.51 o 
   2  -9  12      114.86      117.95      2.90 o 
   3  -9  12        7.13        7.21      1.25 o 
   4  -9  12       40.80       38.00      1.78 o 
   5  -9  12       12.06       11.06      1.38 o 
   6  -9  12       13.94       17.47      2.47 o 
   7  -9  12       65.02       70.03      4.21 o 
   8  -9  12       52.74       58.91      3.86 o 
  -6  -8  12       96.03      102.80      2.62 o 
  -5  -8  12      124.26      128.04      2.78 o 
  -4  -8  12        0.13        0.74      1.03 o 
  -3  -8  12        2.65        1.41      0.96 o 
  -2  -8  12       36.38       32.21      1.67 o 
  -1  -8  12        6.64        6.15      1.14 o 
   0  -8  12       15.42       10.98      1.18 o 
   1  -8  12       13.75       17.08      1.30 o 
   2  -8  12       93.31       85.72      2.31 o 
   3  -8  12       81.46       78.32      2.65 o 
   4  -8  12      192.39      197.26      3.90 o 
   5  -8  12      147.96      149.09      3.40 o 
   6  -8  12        6.96        9.73      2.13 o 
   7  -8  12       74.44       79.06      4.19 o 
   8  -8  12        1.83        1.12      2.20 o 
  -7  -7  12        0.97        0.00      1.22 o 
  -6  -7  12        0.34        1.10      1.07 o 
  -5  -7  12       42.79       46.25      1.62 o 
  -4  -7  12        0.24       -0.03      0.93 o 
  -3  -7  12      220.50      217.20      5.24 o 
  -2  -7  12      309.20      280.96      4.06 o 
  -1  -7  12      370.24      338.50      4.67 o 
   0  -7  12      291.69      257.95      4.54 o 
   1  -7  12      113.10      110.50      2.56 o 
   2  -7  12      262.29      252.79      3.62 o 
   3  -7  12       10.99       12.21      1.22 o 
   4  -7  12        4.33        5.22      1.11 o 
   5  -7  12       17.66       19.90      1.43 o 
   6  -7  12        0.60        0.77      1.68 o 
   7  -7  12        3.01        4.46      2.18 o 
   8  -7  12       27.84       21.58      2.89 o 
  -8  -6  12       62.57       63.99      3.78 o 
  -7  -6  12       59.41       60.98      3.28 o 
  -6  -6  12       12.52       13.72      1.41 o 
  -5  -6  12      383.41      366.10      5.87 o 
  -4  -6  12       67.15       63.69      1.83 o 
  -3  -6  12        9.87        7.63      0.90 o 
  -2  -6  12        0.50        0.54      0.76 o 
  -1  -6  12      215.43      212.74      3.23 o 
   0  -6  12        5.87        3.86      0.91 o 
   1  -6  12      271.76      281.54      3.36 o 
   2  -6  12      691.62      694.01     10.37 o 
   3  -6  12      225.99      239.40      5.34 o 
   4  -6  12      272.41      275.71      4.85 o 
   5  -6  12       24.35       22.31      1.46 o 
   6  -6  12       11.34       10.75      2.08 o 
   7  -6  12        6.97        7.95      2.08 o 
   8  -6  12        0.01       -1.76      2.08 o 
  -8  -5  12        2.91        4.14      2.25 o 
  -7  -5  12      146.61      148.25      7.11 o 
  -6  -5  12       63.29       63.08      2.28 o 
  -5  -5  12       57.79       56.01      1.75 o 
  -4  -5  12      289.36      276.50      4.58 o 
  -3  -5  12      211.22      215.41      3.29 o 
  -2  -5  12        8.93        8.18      1.01 o 
  -1  -5  12      166.72      176.29      2.74 o 
   0  -5  12       44.13       41.80      2.14 o 
   1  -5  12       69.37       71.06      1.36 o 
   2  -5  12      432.12      442.16      6.96 o 
   3  -5  12       15.50       15.28      1.61 o 
   4  -5  12        2.79        1.81      1.01 o 
   5  -5  12        4.61        0.88      1.04 o 
   6  -5  12       11.53       10.91      1.95 o 
   7  -5  12        5.43        2.00      1.95 o 
   8  -5  12       85.84       88.52      4.30 o 
  -9  -4  12        1.65        3.42      2.10 o 
  -8  -4  12       76.12       68.04      3.88 o 
  -7  -4  12       15.18       11.98      2.05 o 
  -6  -4  12      144.91      149.02      3.32 o 
  -5  -4  12        5.72        6.28      1.07 o 
  -4  -4  12      698.51      694.50     10.43 o 
  -3  -4  12       69.12       69.43      2.12 o 
  -2  -4  12        0.96        1.42      0.90 o 
  -1  -4  12      140.29      138.72      6.68 o 
   0  -4  12      144.84      143.26      2.30 o 
   1  -4  12      105.87      113.51      3.59 o 
   2  -4  12       44.70       51.64      3.04 o 
   3  -4  12      282.20      274.23      4.75 o 
   4  -4  12       21.71       25.61      2.75 o 
   5  -4  12       41.40       40.32      1.70 o 
   6  -4  12       39.83       32.05      2.57 o 
   7  -4  12        9.04        7.06      2.03 o 
   8  -4  12        0.82        1.41      2.16 o 
  -9  -3  12       36.29       30.15      2.73 o 
  -8  -3  12        1.79        2.42      1.96 o 
  -7  -3  12       83.28       81.39      2.50 o 
  -6  -3  12       23.16       20.53      2.40 o 
  -5  -3  12        8.85       10.04      1.17 o 
  -4  -3  12      304.20      309.81      6.99 o 
  -3  -3  12       16.81       14.81      1.10 o 
  -2  -3  12       14.74       14.57      1.13 o 
  -1  -3  12       40.39       53.01      2.24 o 
   0  -3  12      146.10      145.10      2.44 o 
   1  -3  12       10.01       10.59      1.29 o 
   2  -3  12       10.82       12.68      1.04 o 
   3  -3  12        4.77        6.34      1.04 o 
   4  -3  12       31.56       25.55      1.33 o 
   5  -3  12       68.77       75.47      2.26 o 
   6  -3  12       10.40        7.52      1.88 o 
   7  -3  12        8.93        6.46      2.28 o 
   8  -3  12        0.04        0.03      2.45 o 
  -9  -2  12       48.69       46.39      3.22 o 
  -8  -2  12        3.37        1.64      1.78 o 
  -7  -2  12      198.45      189.69      7.68 o 
  -6  -2  12        4.38        5.32      1.32 o 
  -5  -2  12      117.49      121.98      2.83 o 
  -4  -2  12       20.76       16.41      1.21 o 
  -3  -2  12      176.12      172.24      3.31 o 
  -2  -2  12      102.66      118.54      2.63 o 
  -1  -2  12       62.63       74.97      1.58 o 
   0  -2  12      203.68      183.40     13.59 o 
   1  -2  12      172.77      162.80      6.41 o 
   2  -2  12       56.03       62.80      1.97 o 
   3  -2  12      164.59      152.56      3.16 o 
   4  -2  12       63.67       55.68      4.58 o 
   5  -2  12       21.88       22.89      1.51 o 
   6  -2  12        1.51        3.26      1.85 o 
   7  -2  12        6.08        3.46      2.27 o 
 -10  -1  12       22.75       25.59      2.73 o 
  -9  -1  12       38.24       28.19      2.82 o 
  -8  -1  12       19.12       17.48      2.16 o 
  -7  -1  12       14.72       14.25      1.35 o 
  -6  -1  12       14.03       14.44      2.78 o 
  -5  -1  12      228.23      211.55      3.95 o 
  -4  -1  12      312.82      297.43      5.05 o 
  -3  -1  12      358.24      339.29      5.81 o 
  -2  -1  12      193.84      192.90      3.56 o 
  -1  -1  12        8.26        6.77      0.73 o 
   0  -1  12       65.57       63.18      1.85 o 
   1  -1  12        9.65       13.18      1.10 o 
   2  -1  12      213.88      198.88      4.68 o 
   3  -1  12       20.25       19.26      1.28 o 
   4  -1  12       63.45       53.07      2.02 o 
   5  -1  12       18.62       25.70      1.64 o 
   6  -1  12       22.92       28.57      2.58 o 
   7  -1  12        3.28        2.84      2.27 o 
 -10   0  12      108.99      118.46      5.13 o 
  -9   0  12        3.90        2.23      1.98 o 
  -8   0  12        0.33       -0.13      1.90 o 
  -7   0  12       11.44        8.91      1.33 o 
  -6   0  12        0.53        0.76      1.17 o 
  -5   0  12      222.09      223.71      4.17 o 
  -4   0  12       37.05       37.46      2.17 o 
  -3   0  12        5.81        3.44      0.97 o 
  -2   0  12      111.13      116.76      2.79 o 
  -1   0  12      349.57      341.35      5.51 o 
   0   0  12      173.92      163.57      3.22 o 
   1   0  12      249.80      207.90     10.85 o 
   2   0  12        3.40        5.51      3.17 o 
   3   0  12      253.42      253.95      4.70 o 
   4   0  12        0.39        0.48      1.18 o 
   5   0  12       11.73       10.20      1.39 o 
   6   0  12        3.79        2.01      2.18 o 
 -10   1  12       19.40       27.60      2.92 o 
  -9   1  12        4.49        2.55      2.30 o 
  -8   1  12        0.00       -0.39      1.78 o 
  -7   1  12       35.79       32.35      1.67 o 
  -6   1  12      120.44      117.56      2.90 o 
  -5   1  12        0.05        0.49      1.07 o 
  -4   1  12       19.74       16.57      2.00 o 
  -3   1  12        5.29        4.23      1.06 o 
  -2   1  12       44.67       39.76      1.47 o 
  -1   1  12       25.85       26.22      1.29 o 
   0   1  12      174.37      174.81      3.46 o 
   1   1  12       35.31       32.61      2.63 o 
   2   1  12      105.57       98.73      2.62 o 
   3   1  12       10.92        8.54      1.29 o 
   4   1  12       11.34       13.53      2.88 o 
   5   1  12        4.82        2.70      1.75 o 
 -10   2  12       18.41       17.32      2.73 o 
  -9   2  12       96.33       89.21      4.26 o 
  -8   2  12      146.15      141.53      5.22 o 
  -7   2  12      106.72      106.50      2.87 o 
  -6   2  12        4.26        2.87      1.17 o 
  -5   2  12      432.74      406.21      6.66 o 
  -4   2  12       64.13       64.54      2.20 o 
  -3   2  12       21.61       20.79      2.37 o 
  -2   2  12      299.42      283.72      4.03 o 
  -1   2  12       19.35       18.90      1.59 o 
   0   2  12       18.22       13.81      1.86 o 
   1   2  12       82.68       80.44      2.79 o 
   2   2  12       16.82       18.48      1.48 o 
   3   2  12       82.03       79.65      2.63 o 
   4   2  12      105.67      115.46      3.17 o 
   5   2  12        2.56        2.35      1.61 o 
  -9   3  12        2.45       -0.65      2.13 o 
  -8   3  12       21.59       20.10      2.48 o 
  -7   3  12       18.86       15.02      1.70 o 
  -6   3  12        7.20        7.05      1.37 o 
  -5   3  12        0.92       -0.31      1.11 o 
  -4   3  12      196.65      189.41      3.86 o 
  -3   3  12       49.78       50.14      1.57 o 
  -2   3  12      282.09      299.64      4.32 o 
  -1   3  12       16.00       15.11      1.39 o 
   0   3  12        1.05        1.77      1.23 o 
   1   3  12        2.16        2.23      1.83 o 
   2   3  12       50.62       47.89      2.30 o 
   3   3  12        3.17        3.31      1.54 o 
   4   3  12        3.72        2.03      1.65 o 
  -9   4  12        1.17       -2.13      2.13 o 
  -8   4  12       29.04       27.95      2.94 o 
  -7   4  12        4.53        3.63      1.51 o 
  -6   4  12        5.69        3.15      1.40 o 
  -5   4  12       62.16       67.21      3.36 o 
  -4   4  12        3.12        4.03      1.31 o 
  -3   4  12        6.00        4.73      1.03 o 
  -2   4  12       63.57       64.02      1.90 o 
  -1   4  12        3.20        2.90      1.35 o 
   0   4  12       60.07       62.16      5.78 o 
   1   4  12      111.03      126.48      4.61 o 
   2   4  12       39.32       46.80      2.19 o 
   3   4  12       16.05       19.33      1.96 o 
  -8   5  12        2.29        2.95      2.43 o 
  -7   5  12        2.05       -0.03      2.00 o 
  -6   5  12       21.30       20.54      1.79 o 
  -5   5  12        1.44        0.25      1.39 o 
  -4   5  12       61.64       65.12      2.59 o 
  -3   5  12       91.58       96.76      2.37 o 
  -2   5  12        0.14       -0.81      1.34 o 
  -1   5  12      128.90      123.09      5.23 o 
   0   5  12       24.41       27.78      2.00 o 
   1   5  12        0.57        0.24      1.55 o 
  -7   6  12        0.36       -1.07      2.32 o 
  -6   6  12        8.66       11.69      1.84 o 
  -5   6  12       44.72       44.18      2.23 o 
  -4   6  12       67.11       79.13      2.38 o 
  -3   6  12        6.14        7.82      1.37 o 
  -2   6  12        1.49        1.21      1.52 o 
  -1   6  12        3.69        3.22      1.74 o 
   1 -12  13        1.17        3.59      2.63 o 
   2 -12  13        2.48        2.28      1.71 o 
   3 -12  13        1.99        2.97      1.73 o 
  -2 -11  13        0.71        0.33      1.62 o 
  -1 -11  13      201.00      198.24      4.39 o 
   0 -11  13       36.24       35.10      2.00 o 
   1 -11  13        9.39       10.36      2.11 o 
   2 -11  13        7.63        7.71      1.51 o 
   3 -11  13       14.90       12.75      2.13 o 
   4 -11  13       11.69       12.13      2.32 o 
   5 -11  13        0.62        2.62      1.67 o 
  -3 -10  13       88.97       90.98      2.55 o 
  -2 -10  13        0.11        0.18      1.31 o 
  -1 -10  13       28.76       26.36      1.74 o 
   0 -10  13        6.37        3.97      2.61 o 
   1 -10  13       22.85       21.17      1.64 o 
   2 -10  13       55.37       54.25      2.14 o 
   3 -10  13        7.01        5.50      1.95 o 
   4 -10  13       14.94       16.56      1.88 o 
   5 -10  13        4.46        2.57      1.91 o 
   6 -10  13       31.84       28.88      2.79 o 
  -5  -9  13        4.37        5.55      1.36 o 
  -4  -9  13        7.18        9.27      1.34 o 
  -3  -9  13       40.69       40.97      1.64 o 
  -2  -9  13       12.47       13.38      1.18 o 
  -1  -9  13        1.23        0.81      1.19 o 
   0  -9  13        0.12       -0.73      1.19 o 
   1  -9  13       11.93       15.45      1.44 o 
   2  -9  13        0.04       -1.08      1.44 o 
   3  -9  13       95.46      104.21      4.04 o 
   4  -9  13        6.87        2.78      2.01 o 
   5  -9  13       66.81       71.10      2.61 o 
   6  -9  13        6.87        7.80      2.38 o 
   7  -9  13        1.90       -1.21      2.37 o 
  -6  -8  13        0.03        0.46      1.22 o 
  -5  -8  13       47.64       43.38      2.47 o 
  -4  -8  13        3.88        2.84      1.11 o 
  -3  -8  13       18.23       18.17      1.27 o 
  -2  -8  13      126.12      126.60      2.65 o 
  -1  -8  13       77.68       77.32      1.97 o 
   0  -8  13        0.30        1.39      1.07 o 
   1  -8  13      196.50      198.50      3.94 o 
   2  -8  13       10.68        9.03      1.69 o 
   3  -8  13        5.07        5.48      1.93 o 
   4  -8  13       65.92       67.82      2.41 o 
   5  -8  13       59.67       68.91      2.51 o 
   6  -8  13      105.41      117.38      4.78 o 
   7  -8  13       84.64       93.14      4.40 o 
  -6  -7  13       47.26       53.12      2.16 o 
  -5  -7  13       14.68       14.26      1.23 o 
  -4  -7  13        3.86        3.24      1.00 o 
  -3  -7  13        0.61       -0.87      0.87 o 
  -2  -7  13        1.07        1.49      0.87 o 
  -1  -7  13      169.66      165.53      2.84 o 
   0  -7  13      133.07      123.46      4.16 o 
   1  -7  13       33.85       39.51      1.28 o 
   2  -7  13       90.10       89.56      3.57 o 
   3  -7  13       31.64       27.41      1.47 o 
   4  -7  13        0.23       -0.39      1.15 o 
   5  -7  13       38.46       38.84      1.83 o 
   6  -7  13       27.52       26.31      2.67 o 
   7  -7  13        1.27        2.45      2.33 o 
  -7  -6  13       77.19       80.29      2.90 o 
  -6  -6  13        1.87        0.87      1.08 o 
  -5  -6  13      327.93      311.62      6.16 o 
  -4  -6  13        1.78        2.66      0.93 o 
  -3  -6  13       54.48       54.73      1.70 o 
  -2  -6  13       34.27       32.56      1.25 o 
  -1  -6  13      164.50      160.15      2.71 o 
   0  -6  13       20.10       20.61      1.07 o 
   1  -6  13       18.41       17.49      0.98 o 
   2  -6  13      156.43      160.72      3.30 o 
   3  -6  13      188.47      186.92      3.73 o 
   4  -6  13       20.05       22.60      3.54 o 
   5  -6  13      132.28      134.94      3.25 o 
   6  -6  13       67.32       71.63      3.88 o 
   7  -6  13       86.95       95.80      4.36 o 
  -8  -5  13        4.51        6.38      2.45 o 
  -7  -5  13        8.30        9.71      1.53 o 
  -6  -5  13        1.91        3.27      1.28 o 
  -5  -5  13      139.83      134.76      3.12 o 
  -4  -5  13       26.45       26.78      1.99 o 
  -3  -5  13      273.70      264.50      3.86 o 
  -2  -5  13      148.86      147.96      3.54 o 
  -1  -5  13      722.12      698.27      9.65 o 
   0  -5  13      357.24      330.58      4.46 o 
   1  -5  13       30.20       35.64      2.28 o 
   2  -5  13      213.43      212.64      4.61 o 
   3  -5  13        1.90        2.98      1.96 o 
   4  -5  13       53.98       52.64      2.42 o 
   5  -5  13        1.51        2.08      1.22 o 
   6  -5  13        4.92        3.14      2.05 o 
   7  -5  13       27.13       29.30      2.92 o 
  -8  -4  13      201.70      216.17      6.74 o 
  -7  -4  13       87.51       96.33      2.89 o 
  -6  -4  13      148.73      156.46      5.52 o 
  -5  -4  13        0.38       -0.87      2.01 o 
  -4  -4  13       60.46       55.73      2.11 o 
  -3  -4  13      218.94      214.86      4.03 o 
  -2  -4  13       73.96       80.65      2.52 o 
  -1  -4  13       86.78       95.08      2.44 o 
   0  -4  13      273.50      292.82      4.94 o 
   1  -4  13      514.99      508.87     11.04 o 
   2  -4  13       34.65       35.02      3.15 o 
   3  -4  13      279.84      260.92      4.67 o 
   4  -4  13        1.46        0.17      1.07 o 
   5  -4  13       21.93       26.07      1.91 o 
   6  -4  13       29.18       26.29      2.62 o 
   7  -4  13       72.63       88.20      4.19 o 
  -9  -3  13       31.88       40.08      3.24 o 
  -8  -3  13        0.30        2.42      2.10 o 
  -7  -3  13       52.33       54.59      2.12 o 
  -6  -3  13       38.58       42.21      1.84 o 
  -5  -3  13      158.52      148.88      3.30 o 
  -4  -3  13       98.87       92.45      2.44 o 
  -3  -3  13        3.66        4.93      1.03 o 
  -2  -3  13       41.88       42.24      2.42 o 
  -1  -3  13        9.91       11.65      1.30 o 
   0  -3  13      492.61      469.06     10.32 o 
   1  -3  13      270.43      266.85      4.60 o 
   2  -3  13      126.96      132.71      3.26 o 
   3  -3  13        2.78        2.93      1.07 o 
   4  -3  13       48.53       49.47      1.89 o 
   5  -3  13       59.45       62.39      2.21 o 
   6  -3  13        0.00        0.99      2.00 o 
   7  -3  13        9.65        9.01      2.32 o 
  -9  -2  13        1.65        1.46      2.00 o 
  -8  -2  13        0.57        0.23      1.98 o 
  -7  -2  13      299.63      303.88      5.46 o 
  -6  -2  13      144.90      150.29      3.39 o 
  -5  -2  13      232.23      241.18      4.47 o 
  -4  -2  13       17.99       17.79      1.93 o 
  -3  -2  13        1.82        3.32      0.98 o 
  -2  -2  13        4.71        4.30      0.97 o 
  -1  -2  13       28.68       33.07      1.61 o 
   0  -2  13       10.25        9.39      1.17 o 
   1  -2  13       12.68       11.56      1.54 o 
   2  -2  13        0.01        0.28      0.93 o 
   3  -2  13       23.72       21.93      1.65 o 
   4  -2  13        6.04        4.75      1.23 o 
   5  -2  13       58.54       56.05      2.20 o 
   6  -2  13        9.41        8.64      2.18 o 
  -9  -1  13       48.17       43.99      3.04 o 
  -8  -1  13       13.18       17.97      2.50 o 
  -7  -1  13        7.32        5.63      1.32 o 
  -6  -1  13        8.80        9.25      1.35 o 
  -5  -1  13      183.24      182.62      3.69 o 
  -4  -1  13        1.22        0.92      1.02 o 
  -3  -1  13      110.80      111.48      5.99 o 
  -2  -1  13       22.07       24.46      1.37 o 
  -1  -1  13      181.39      187.28      3.53 o 
   0  -1  13       79.98       84.42      2.22 o 
   1  -1  13       68.67       68.25      2.12 o 
   2  -1  13       28.58       26.84      1.47 o 
   3  -1  13        8.49        7.59      1.32 o 
   4  -1  13        0.66       -0.25      1.15 o 
   5  -1  13        0.42       -0.48      1.34 o 
   6  -1  13        0.70        2.13      2.32 o 
  -9   0  13        2.45        1.44      2.33 o 
  -8   0  13        5.00        4.93      2.03 o 
  -7   0  13       14.84       11.28      1.47 o 
  -6   0  13       83.54       78.03      2.83 o 
  -5   0  13       10.85       12.69      2.67 o 
  -4   0  13       18.66       18.92      1.41 o 
  -3   0  13        1.35        0.82      1.03 o 
  -2   0  13      503.67      500.13      7.78 o 
  -1   0  13       11.12        5.26      1.12 o 
   0   0  13       86.34       79.69      3.37 o 
   1   0  13       33.41       33.10      3.57 o 
   2   0  13        1.74        0.63      1.07 o 
   3   0  13       51.71       60.78      2.29 o 
   4   0  13       94.12      104.70      2.85 o 
   5   0  13       10.46       10.58      1.74 o 
  -9   1  13       14.44       13.17      2.67 o 
  -8   1  13       47.72       55.87      3.26 o 
  -7   1  13      159.50      159.71      3.62 o 
  -6   1  13      120.30      120.22      3.05 o 
  -5   1  13       18.21       14.82      1.74 o 
  -4   1  13      110.80      120.73      2.85 o 
  -3   1  13      122.43      119.41      2.82 o 
  -2   1  13        0.05       -0.16      1.10 o 
  -1   1  13       77.19       72.13      4.85 o 
   0   1  13       16.56       13.94      1.29 o 
   1   1  13      115.77      104.43      2.72 o 
   2   1  13        4.61        2.66      1.26 o 
   3   1  13        0.41        1.16      1.33 o 
   4   1  13        2.11       -1.46      1.46 o 
   5   1  13       45.54       51.30      2.43 o 
  -9   2  13        0.29       -0.50      2.20 o 
  -8   2  13       53.48       55.67      3.47 o 
  -7   2  13        5.20        2.65      1.34 o 
  -6   2  13       41.37       36.18      1.78 o 
  -5   2  13      208.40      210.18      5.47 o 
  -4   2  13       26.95       26.19      2.26 o 
  -3   2  13        8.27        9.79      2.78 o 
  -2   2  13       16.30       10.57      1.03 o 
  -1   2  13       85.17       81.22      3.39 o 
   0   2  13       22.67       20.26      2.67 o 
   1   2  13       89.14       92.86      2.75 o 
   2   2  13       66.15       66.69      2.90 o 
   3   2  13       17.20       15.30      1.67 o 
   4   2  13       15.80       20.65      2.94 o 
  -9   3  13        0.03       -1.78      2.48 o 
  -8   3  13       27.32       23.32      2.68 o 
  -7   3  13        0.97        1.70      1.44 o 
  -6   3  13       39.25       37.85      1.87 o 
  -5   3  13        5.65        4.79      1.56 o 
  -4   3  13       54.73       47.28      1.94 o 
  -3   3  13        4.85        4.07      1.51 o 
  -2   3  13      114.49      117.94      2.98 o 
  -1   3  13       42.65       46.62      2.50 o 
   0   3  13        0.18       -0.30      1.81 o 
   1   3  13       64.69       62.07      4.75 o 
   2   3  13       40.92       50.12      2.41 o 
   3   3  13        4.87        6.50      1.67 o 
  -8   4  13      117.16      128.27      5.29 o 
  -7   4  13       43.03       44.28      2.19 o 
  -6   4  13       91.86       87.05      2.85 o 
  -5   4  13        1.99        1.83      1.35 o 
  -4   4  13        4.16        3.01      1.42 o 
  -3   4  13       58.29       63.06      2.41 o 
  -2   4  13        2.01        0.47      1.31 o 
  -1   4  13        0.16       -1.18      1.33 o 
   0   4  13        0.00        0.15      1.93 o 
   1   4  13       16.06       19.28      2.08 o 
  -7   5  13        3.55        3.72      2.53 o 
  -6   5  13        3.26        2.87      2.37 o 
  -5   5  13       38.58       38.59      2.06 o 
  -4   5  13       42.16       43.12      2.18 o 
  -3   5  13       39.00       39.90      1.75 o 
  -2   5  13       22.83       25.92      3.16 o 
  -1   5  13       75.52       84.09      6.00 o 
   0   5  13       26.89       39.58      2.21 o 
  -4   6  13       32.94       33.29      2.23 o 
  -3   6  13        0.66        1.54      2.58 o 
  -1 -11  14      103.89      121.77      5.63 o 
   0 -11  14      122.83      114.21      3.29 o 
   1 -11  14        7.60        7.04      1.65 o 
   2 -11  14      144.78      137.71      5.46 o 
   3 -11  14        0.25        2.13      1.98 o 
   4 -11  14       44.65       41.22      3.09 o 
  -3 -10  14       87.39       92.69      2.57 o 
  -2 -10  14        1.58        1.75      1.23 o 
  -1 -10  14       38.13       35.13      1.89 o 
   0 -10  14        1.03        0.31      1.31 o 
   1 -10  14        8.71        7.10      1.43 o 
   2 -10  14       21.35       22.84      2.45 o 
   3 -10  14       13.49       15.12      2.33 o 
   4 -10  14       54.53       60.18      3.26 o 
   5 -10  14       26.52       26.29      1.95 o 
  -4  -9  14        1.28        1.22      1.29 o 
  -3  -9  14       83.37       76.30      2.84 o 
  -2  -9  14       72.83       64.89      2.60 o 
  -1  -9  14      134.01      133.00      2.70 o 
   0  -9  14       18.21       18.42      1.53 o 
   1  -9  14        4.07        4.04      1.69 o 
   2  -9  14       37.24       35.52      2.62 o 
   3  -9  14       33.35       35.08      2.47 o 
   4  -9  14       16.09       13.96      2.27 o 
   5  -9  14        0.24       -0.77      1.48 o 
   6  -9  14       58.20       57.06      3.67 o 
  -5  -8  14       68.73       66.07      3.68 o 
  -4  -8  14        6.78        6.06      1.18 o 
  -3  -8  14       23.10       22.13      1.37 o 
  -2  -8  14        8.86       11.44      1.17 o 
  -1  -8  14       11.26       11.20      1.15 o 
   0  -8  14       15.37       15.29      1.16 o 
   1  -8  14        5.49        5.62      1.00 o 
   2  -8  14       38.78       38.29      2.58 o 
   3  -8  14       38.86       34.30      2.52 o 
   4  -8  14       34.51       28.42      1.77 o 
   5  -8  14       25.11       28.19      1.82 o 
   6  -8  14       11.70       10.50      2.45 o 
  -6  -7  14       10.70       11.00      1.82 o 
  -5  -7  14        6.84        8.00      1.23 o 
  -4  -7  14       39.66       38.07      2.58 o 
  -3  -7  14        0.17        0.78      0.96 o 
  -2  -7  14        6.35        5.03      1.04 o 
  -1  -7  14       62.06       58.22      1.75 o 
   0  -7  14       31.59       40.32      1.42 o 
   1  -7  14        0.50       -0.67      1.63 o 
   2  -7  14      266.30      256.94      6.69 o 
   3  -7  14        2.93        5.65      2.01 o 
   4  -7  14      208.19      212.47      4.27 o 
   5  -7  14        3.46        3.53      2.84 o 
   6  -7  14       19.50       25.49      2.84 o 
   7  -7  14       19.91       26.69      3.12 o 
  -7  -6  14        7.54        8.08      1.67 o 
  -6  -6  14       18.86       17.82      1.66 o 
  -5  -6  14      162.24      158.23      3.69 o 
  -4  -6  14        1.29        0.95      0.95 o 
  -3  -6  14      117.97      117.01      2.41 o 
  -2  -6  14       66.38       67.67      1.89 o 
  -1  -6  14        3.54        4.87      0.94 o 
   0  -6  14        1.73        3.13      0.87 o 
   1  -6  14        2.53        2.80      1.56 o 
   2  -6  14        8.32        9.30      1.86 o 
   3  -6  14      172.51      180.36      3.75 o 
   4  -6  14        5.51        4.90      1.30 o 
   5  -6  14       18.65       15.89      1.95 o 
   6  -6  14       86.95      100.18      4.63 o 
   7  -6  14        7.87        7.45      2.43 o 
  -7  -5  14        0.30        1.06      1.49 o 
  -6  -5  14        6.68        8.21      1.49 o 
  -5  -5  14        1.22       -0.67      1.42 o 
  -4  -5  14       10.23        9.26      1.30 o 
  -3  -5  14       30.22       28.59      1.57 o 
  -2  -5  14      147.86      150.95      3.28 o 
  -1  -5  14      224.77      220.25      4.24 o 
   0  -5  14      163.49      172.35      8.25 o 
   1  -5  14        0.59       -0.25      1.44 o 
   2  -5  14        0.14        0.00      1.04 o 
   3  -5  14        0.49        0.31      1.45 o 
   4  -5  14        9.13       10.58      1.38 o 
   5  -5  14       16.21       20.10      1.56 o 
   6  -5  14        0.01       -1.90      2.11 o 
   7  -5  14        2.20       -0.86      2.20 o 
  -8  -4  14       92.44      108.32      4.61 o 
  -7  -4  14       85.72       91.61      2.91 o 
  -6  -4  14       26.25       28.17      1.74 o 
  -5  -4  14       58.05       56.89      2.21 o 
  -4  -4  14        6.16        5.58      1.22 o 
  -3  -4  14      451.79      470.38      7.57 o 
  -2  -4  14      155.55      148.83      6.30 o 
  -1  -4  14      102.14      104.71      3.26 o 
   0  -4  14        0.80       -0.20      1.53 o 
   1  -4  14        7.59        9.30      1.78 o 
   2  -4  14        6.46        4.12      1.16 o 
   3  -4  14      185.56      185.44      4.44 o 
   4  -4  14      115.85      123.50      3.06 o 
   5  -4  14        6.17        8.08      1.43 o 
   6  -4  14       76.82       75.52      3.81 o 
  -8  -3  14        0.41        0.82      2.00 o 
  -7  -3  14        5.03        7.26      1.46 o 
  -6  -3  14        7.10        8.29      2.21 o 
  -5  -3  14      135.91      143.67      5.86 o 
  -4  -3  14      563.41      570.84      8.92 o 
  -3  -3  14      371.60      359.18      6.04 o 
  -2  -3  14      384.92      382.73      6.29 o 
  -1  -3  14       80.33       80.67      3.99 o 
   0  -3  14       69.57       70.03      3.24 o 
   1  -3  14       86.07       81.25      2.22 o 
   2  -3  14       13.74       17.34      1.50 o 
   3  -3  14       48.66       59.17      2.11 o 
   4  -3  14       50.16       59.95      2.27 o 
   5  -3  14       30.27       36.20      3.69 o 
   6  -3  14        0.04       -0.12      2.00 o 
  -8  -2  14        7.00        7.08      2.13 o 
  -7  -2  14       97.66      102.13      2.96 o 
  -6  -2  14       18.28       17.83      3.13 o 
  -5  -2  14      168.05      170.36      3.62 o 
  -4  -2  14        2.14        1.06      1.04 o 
  -3  -2  14        2.83        3.91      1.05 o 
  -2  -2  14       55.72       47.12      1.80 o 
  -1  -2  14       71.01       59.38      2.89 o 
   0  -2  14       55.26       46.21      2.63 o 
   1  -2  14       22.06       21.31      1.35 o 
   2  -2  14       24.90       24.70      1.45 o 
   3  -2  14       67.87       70.98      2.30 o 
   4  -2  14        0.34       -0.48      1.25 o 
   5  -2  14       40.93       41.16      2.04 o 
   6  -2  14       35.60       35.64      3.22 o 
  -9  -1  14       78.87       71.14      4.23 o 
  -8  -1  14        1.60        1.58      2.25 o 
  -7  -1  14        0.09       -0.91      2.84 o 
  -6  -1  14      115.27      113.25      3.03 o 
  -5  -1  14        5.12        4.47      1.29 o 
  -4  -1  14       16.95       12.28      1.64 o 
  -3  -1  14       53.80       55.60      2.06 o 
  -2  -1  14       11.99       10.57      1.25 o 
  -1  -1  14      301.36      302.75      7.45 o 
   0  -1  14        2.12        6.87      1.12 o 
   1  -1  14       63.79       67.70      2.23 o 
   2  -1  14      117.57      117.71      2.90 o 
   3  -1  14        4.56        2.79      1.29 o 
   4  -1  14        8.43        6.78      1.96 o 
   5  -1  14        2.56       -0.64      1.40 o 
  -9   0  14       99.55      103.09      4.71 o 
  -8   0  14       92.84       84.56      4.16 o 
  -7   0  14        7.04        8.65      1.51 o 
  -6   0  14      169.90      174.96      3.75 o 
  -5   0  14       32.57       34.83      1.75 o 
  -4   0  14        0.02        1.15      1.13 o 
  -3   0  14       35.05       40.34      1.95 o 
  -2   0  14       47.22       43.14      4.09 o 
  -1   0  14      140.65      135.57      4.35 o 
   0   0  14        1.02        1.18      1.08 o 
   1   0  14        0.46        0.92      1.11 o 
   2   0  14        1.42        0.72      1.21 o 
   3   0  14       21.25       17.51      1.51 o 
   4   0  14       41.72       33.32      1.96 o 
  -9   1  14        1.14        0.70      2.47 o 
  -8   1  14        8.83       10.97      2.53 o 
  -7   1  14       84.87       85.97      2.84 o 
  -6   1  14        1.83        0.50      1.36 o 
  -5   1  14       15.74       14.55      1.53 o 
  -4   1  14        7.53        5.20      1.29 o 
  -3   1  14       43.06       46.46      1.85 o 
  -2   1  14        1.41        0.97      1.56 o 
  -1   1  14       71.85       79.23      3.39 o 
   0   1  14       25.28       25.61      1.57 o 
   1   1  14       42.85       41.79      1.92 o 
   2   1  14       17.88       21.66      1.78 o 
   3   1  14        4.14        3.39      1.48 o 
   4   1  14        9.06        9.85      1.67 o 
  -8   2  14       31.48       25.22      2.94 o 
  -7   2  14        3.07        3.09      1.52 o 
  -6   2  14       20.37       25.48      1.79 o 
  -5   2  14       56.47       58.29      2.29 o 
  -4   2  14       79.55       79.48      2.62 o 
  -3   2  14      151.55      152.12      5.13 o 
  -2   2  14       53.35       48.84      2.85 o 
  -1   2  14        2.99        2.28      1.24 o 
   0   2  14       30.41       27.79      1.76 o 
   1   2  14      151.55      155.76      3.73 o 
   2   2  14        4.71        3.11      1.61 o 
   3   2  14        9.39        6.64      1.69 o 
  -8   3  14       23.07       27.47      2.92 o 
  -7   3  14        4.56        5.01      1.64 o 
  -6   3  14       20.27       17.34      1.77 o 
  -5   3  14        0.30       -0.43      1.51 o 
  -4   3  14       38.06       32.36      1.82 o 
  -3   3  14       50.08       42.51      2.03 o 
  -2   3  14       32.65       36.74      2.63 o 
  -1   3  14       11.98        9.63      2.05 o 
   0   3  14       36.08       41.37      2.07 o 
   1   3  14       15.91       15.69      3.46 o 
  -7   4  14       89.07       92.74      3.21 o 
  -6   4  14       26.08       25.69      3.57 o 
  -5   4  14       20.48       24.53      1.94 o 
  -4   4  14        0.92        1.04      1.43 o 
  -3   4  14        1.68       -0.17      2.10 o 
  -2   4  14        5.02        5.22      2.27 o 
  -1   4  14        0.25       -1.57      1.57 o 
   0   4  14       33.82       46.83      3.19 o 
  -5   5  14        8.53        7.78      2.52 o 
  -4   5  14        8.49        6.12      1.76 o 
  -3   5  14       18.52       20.72      2.89 o 
   1 -11  15       27.65       32.70      2.07 o 
   2 -11  15      250.88      260.67      7.27 o 
  -2 -10  15       12.46       12.80      1.84 o 
  -1 -10  15        4.96        2.36      1.24 o 
   0 -10  15       32.74       29.40      1.60 o 
   1 -10  15        0.46        0.50      1.41 o 
   2 -10  15       28.49       23.05      2.63 o 
   3 -10  15       77.70       81.22      4.06 o 
   4 -10  15        2.28        3.34      2.30 o 
  -3  -9  15       36.69       36.91      1.72 o 
  -2  -9  15       40.73       34.87      1.60 o 
  -1  -9  15       75.17       75.89      2.31 o 
   0  -9  15       57.10       59.72      1.94 o 
   1  -9  15       33.72       33.27      2.55 o 
   2  -9  15       63.69       64.61      3.61 o 
   3  -9  15        0.11       -0.67      1.98 o 
   4  -9  15       23.59       27.50      2.72 o 
   5  -9  15       38.22       45.20      3.09 o 
  -5  -8  15      133.10      135.91      3.72 o 
  -4  -8  15       11.78       11.18      1.72 o 
  -3  -8  15      168.96      169.44      3.22 o 
  -2  -8  15       82.71       84.00      2.26 o 
  -1  -8  15       15.44       14.30      1.25 o 
   0  -8  15       24.19       22.96      1.33 o 
   1  -8  15       11.68        9.66      1.95 o 
   2  -8  15       19.94       15.30      2.27 o 
   3  -8  15        0.93        1.06      1.83 o 
   4  -8  15       21.01       18.64      2.42 o 
   5  -8  15        2.45        2.92      1.56 o 
  -5  -7  15        5.94        5.62      1.30 o 
  -4  -7  15      136.40      133.54      2.80 o 
  -3  -7  15       22.14       22.43      1.33 o 
  -2  -7  15       30.05       33.86      1.48 o 
  -1  -7  15       32.53       40.33      2.24 o 
   0  -7  15       10.95       16.40      1.20 o 
   1  -7  15       24.27       27.99      2.30 o 
   2  -7  15       49.31       45.52      2.68 o 
   3  -7  15       32.06       31.51      2.55 o 
   4  -7  15      260.31      267.60      7.24 o 
   5  -7  15        2.06        3.09      1.50 o 
   6  -7  15       19.84       21.11      2.70 o 
  -6  -6  15       23.16       19.58      1.78 o 
  -5  -6  15        0.45        2.04      1.44 o 
  -4  -6  15       27.77       27.75      1.74 o 
  -3  -6  15       41.67       45.29      4.36 o 
  -2  -6  15        1.59        0.94      1.24 o 
  -1  -6  15       31.39       31.36      1.68 o 
   0  -6  15       22.34       17.75      2.20 o 
   1  -6  15        9.58        7.85      1.96 o 
   2  -6  15       59.47       52.62      2.99 o 
   3  -6  15       48.13       48.05      2.82 o 
   4  -6  15       13.28       10.56      1.45 o 
   5  -6  15        0.99       -0.80      1.44 o 
   6  -6  15        3.20        1.76      2.48 o 
  -7  -5  15       14.61       17.06      1.81 o 
  -6  -5  15       12.58       11.53      1.68 o 
  -5  -5  15       24.01       23.32      2.71 o 
  -4  -5  15        1.87        0.77      1.30 o 
  -3  -5  15       65.63       64.10      2.41 o 
  -2  -5  15        5.17        5.39      1.23 o 
  -1  -5  15        6.52        4.91      1.17 o 
   0  -5  15       35.57       35.15      2.50 o 
   1  -5  15      171.72      186.34      5.37 o 
   2  -5  15       33.78       36.21      2.52 o 
   3  -5  15        0.50       -0.55      1.16 o 
   4  -5  15        1.60        3.83      1.35 o 
   5  -5  15       49.46       50.57      2.21 o 
   6  -5  15       10.07        9.04      2.38 o 
  -7  -4  15       35.93       36.59      2.08 o 
  -6  -4  15       72.34       72.11      3.88 o 
  -5  -4  15       78.93       79.06      2.77 o 
  -4  -4  15        5.65        5.52      2.76 o 
  -3  -4  15      135.03      143.16      3.35 o 
  -2  -4  15        3.29        5.40      1.67 o 
  -1  -4  15        0.15        1.22      1.60 o 
   0  -4  15        0.48       -0.10      1.51 o 
   1  -4  15       12.59       13.81      1.90 o 
   2  -4  15       14.57       14.97      2.06 o 
   3  -4  15       12.14       15.86      1.47 o 
   4  -4  15       53.79       55.64      4.82 o 
   5  -4  15       36.54       37.76      2.01 o 
  -8  -3  15        0.14       -0.29      2.13 o 
  -7  -3  15       13.22       12.98      1.64 o 
  -6  -3  15        0.01       -1.06      1.38 o 
  -5  -3  15       40.96       37.57      1.86 o 
  -4  -3  15       15.25       13.96      1.46 o 
  -3  -3  15       10.52        9.79      1.28 o 
  -2  -3  15      118.34      117.88      3.25 o 
  -1  -3  15        9.30        6.11      1.63 o 
   0  -3  15       19.72       22.67      2.20 o 
   1  -3  15       16.04       16.49      1.93 o 
   2  -3  15        5.74        4.09      1.19 o 
   3  -3  15        9.15        6.78      2.94 o 
   4  -3  15       28.15       26.51      1.75 o 
   5  -3  15        0.66       -0.34      1.49 o 
  -8  -2  15       18.51       24.76      2.77 o 
  -7  -2  15       51.47       53.95      2.30 o 
  -6  -2  15       73.96       75.11      3.05 o 
  -5  -2  15      258.18      249.87      4.79 o 
  -4  -2  15      103.47      103.88      2.88 o 
  -3  -2  15      105.89      105.60      2.85 o 
  -2  -2  15       25.51       26.96      1.98 o 
  -1  -2  15       24.09       20.07      2.00 o 
   0  -2  15        1.03        0.76      1.58 o 
   1  -2  15       91.15       83.41      3.46 o 
   2  -2  15       30.76       35.84      5.56 o 
   3  -2  15       51.28       52.02      2.26 o 
   4  -2  15        9.93        9.32      1.51 o 
   5  -2  15       44.29       40.98      2.18 o 
  -8  -1  15        5.52        2.90      2.43 o 
  -7  -1  15        9.54        9.07      1.56 o 
  -6  -1  15      320.13      311.85      5.71 o 
  -5  -1  15       30.95       31.83      2.56 o 
  -4  -1  15        3.01        1.62      1.29 o 
  -3  -1  15       41.51       36.93      1.74 o 
  -2  -1  15       77.13       72.10      3.31 o 
  -1  -1  15       22.71       22.40      2.11 o 
   0  -1  15      142.57      157.52      4.98 o 
   1  -1  15       32.37       33.84      2.09 o 
   2  -1  15      149.56      146.71      3.48 o 
   3  -1  15        0.08        0.21      1.38 o 
   4  -1  15       36.62       36.56      3.92 o 
  -8   0  15       40.93       38.72      3.15 o 
  -7   0  15       43.53       47.57      2.23 o 
  -6   0  15       44.34       48.41      2.21 o 
  -5   0  15      103.50       99.03      4.57 o 
  -4   0  15       19.57       16.92      1.49 o 
  -3   0  15       56.35       60.33      2.31 o 
  -2   0  15      220.77      205.02      5.81 o 
  -1   0  15       30.27       34.45      2.52 o 
   0   0  15       12.46       11.81      1.93 o 
   1   0  15       14.80       14.09      1.52 o 
   2   0  15       13.73       12.19      2.30 o 
   3   0  15        9.07        9.87      1.65 o 
  -8   1  15        0.21       -2.32      2.45 o 
  -7   1  15       35.21       37.96      2.13 o 
  -6   1  15        5.54        4.09      1.50 o 
  -5   1  15        6.98        7.27      1.40 o 
  -4   1  15        1.34        1.82      1.36 o 
  -3   1  15        2.33        1.62      1.36 o 
  -2   1  15      155.02      156.11      4.98 o 
  -1   1  15       39.44       42.37      2.67 o 
   0   1  15       61.86       62.73      3.31 o 
   1   1  15      101.59      106.25      3.04 o 
   2   1  15        2.16        2.63      1.64 o 
  -7   2  15       31.84       35.73      2.14 o 
  -6   2  15        6.05        7.84      1.67 o 
  -5   2  15        2.02        2.12      1.48 o 
  -4   2  15       62.13       60.11      2.32 o 
  -3   2  15       19.41       13.96      2.25 o 
  -2   2  15        3.26        2.03      1.78 o 
  -1   2  15        1.44        2.06      2.03 o 
   0   2  15       55.06       65.80      5.72 o 
   1   2  15       61.55       70.37      4.09 o 
  -6   3  15       21.74       23.51      2.26 o 
  -5   3  15        3.54        2.61      1.58 o 
  -4   3  15       23.29       28.24      1.89 o 
  -3   3  15        4.33        1.95      2.16 o 
  -2   3  15        5.66        5.34      2.06 o 
  -1   3  15       51.30       49.21      3.17 o 
   0   3  15       17.30       18.01      1.99 o 
  -4   4  15       33.56       31.69      3.09 o 
  -3   4  15        3.55        0.79      2.13 o 
   0 -10  16      111.56      114.92      2.79 o 
   1 -10  16        1.79        1.07      2.27 o 
   2 -10  16        0.88       -0.79      2.03 o 
  -2  -9  16        6.53        8.69      1.36 o 
  -1  -9  16       77.72       80.53      2.31 o 
   0  -9  16      105.73      100.94      4.35 o 
   1  -9  16       87.23       89.50      4.19 o 
   2  -9  16       76.67       75.89      4.03 o 
   3  -9  16       61.21       74.03      4.08 o 
   4  -9  16       95.22      107.31      4.68 o 
  -4  -8  16       21.28       20.21      1.56 o 
  -3  -8  16      120.51      116.89      2.72 o 
  -2  -8  16       15.48       14.77      1.34 o 
  -1  -8  16       30.36       27.53      1.61 o 
   0  -8  16       15.88       14.08      2.33 o 
   1  -8  16        3.84        2.35      2.11 o 
   2  -8  16       19.45       21.51      2.42 o 
   3  -8  16       63.91       75.45      3.96 o 
   4  -8  16       76.76       91.06      4.06 o 
  -5  -7  16       41.67       43.83      2.29 o 
  -4  -7  16        1.78        1.78      1.51 o 
  -3  -7  16       85.60       83.47      2.86 o 
  -2  -7  16        0.14        1.76      1.10 o 
  -1  -7  16       42.87       41.96      2.23 o 
   0  -7  16       31.20       28.22      2.43 o 
   1  -7  16       48.65       56.07      3.17 o 
   2  -7  16        4.87        2.55      2.06 o 
   3  -7  16       13.71       10.10      2.27 o 
   4  -7  16      161.65      168.19      5.44 o 
   5  -7  16       28.33       35.94      2.90 o 
  -5  -6  16        6.79        6.35      1.67 o 
  -4  -6  16      215.77      226.18      4.69 o 
  -3  -6  16       31.80       30.42      1.74 o 
  -2  -6  16       19.25       20.60      1.61 o 
  -1  -6  16       49.70       50.07      5.29 o 
   0  -6  16        0.68        0.40      1.66 o 
   1  -6  16       11.96       10.72      2.16 o 
   2  -6  16       69.37       77.48      3.74 o 
   3  -6  16      133.74      132.53      4.75 o 
   4  -6  16       24.43       33.51      2.60 o 
   5  -6  16       18.80       13.74      2.26 o 
  -6  -5  16        1.03        1.99      1.62 o 
  -5  -5  16        4.23        3.94      1.56 o 
  -4  -5  16        6.36        6.71      1.46 o 
  -3  -5  16       37.64       43.67      2.03 o 
  -2  -5  16       63.51       69.66      2.44 o 
  -1  -5  16        2.97        3.72      1.76 o 
   0  -5  16       12.02       11.43      1.96 o 
   1  -5  16       39.54       33.69      2.63 o 
   2  -5  16       55.72       61.34      3.41 o 
   3  -5  16       56.58       66.09      3.39 o 
   4  -5  16       16.34       12.94      1.67 o 
   5  -5  16        7.17        7.74      1.83 o 
  -7  -4  16        8.73        8.39      2.47 o 
  -6  -4  16        8.67        6.79      1.72 o 
  -5  -4  16        6.04        6.55      1.49 o 
  -4  -4  16       15.71       13.49      2.57 o 
  -3  -4  16        1.79        0.66      1.24 o 
  -2  -4  16        0.41        0.60      1.24 o 
  -1  -4  16       38.78       32.00      2.40 o 
   0  -4  16        7.09        7.40      2.01 o 
   1  -4  16       35.54       42.48      2.62 o 
   2  -4  16        6.56        5.00      1.81 o 
   3  -4  16        8.36       14.53      2.28 o 
   4  -4  16       39.66       42.31      2.12 o 
  -7  -3  16       20.11       18.80      1.91 o 
  -6  -3  16        7.37        7.17      2.63 o 
  -5  -3  16      184.67      181.77      4.06 o 
  -4  -3  16        8.77       10.40      1.83 o 
  -3  -3  16        0.02        0.35      1.28 o 
  -2  -3  16       72.82       79.60      3.54 o 
  -1  -3  16       58.87       66.68      3.46 o 
   0  -3  16       25.05       25.50      2.32 o 
   1  -3  16        0.79        1.16      1.86 o 
   2  -3  16        0.31        2.13      1.90 o 
   3  -3  16        3.01        3.40      1.43 o 
   4  -3  16       26.54       29.16      1.94 o 
  -7  -2  16        1.61        1.46      1.63 o 
  -6  -2  16        0.52       -0.05      1.41 o 
  -5  -2  16        1.41        2.39      1.43 o 
  -4  -2  16       46.86       47.64      2.08 o 
  -3  -2  16        0.35        0.18      1.28 o 
  -2  -2  16       32.87       34.14      2.45 o 
  -1  -2  16       10.92       13.99      2.18 o 
   0  -2  16      115.44      115.42      4.23 o 
   1  -2  16       78.52       68.49      3.34 o 
   2  -2  16        9.09        7.65      2.10 o 
   3  -2  16      129.92      133.72      3.49 o 
   4  -2  16        0.01       -0.98      1.49 o 
  -7  -1  16       64.07       61.88      3.27 o 
  -6  -1  16       56.59       56.58      2.38 o 
  -5  -1  16       17.45       19.34      1.70 o 
  -4  -1  16      103.25      106.09      3.05 o 
  -3  -1  16       12.14        9.14      1.42 o 
  -2  -1  16       18.39       18.25      2.15 o 
  -1  -1  16       14.02       13.86      2.16 o 
   0  -1  16        9.01        9.08      1.91 o 
   1  -1  16       23.56       24.41      2.35 o 
   2  -1  16        5.40        7.09      1.50 o 
   3  -1  16       80.05       88.28      6.82 o 
  -7   0  16       16.72       16.63      3.59 o 
  -6   0  16       22.49       18.15      1.84 o 
  -5   0  16       75.25       81.09      2.84 o 
  -4   0  16       13.81       11.75      3.31 o 
  -3   0  16       73.81       80.18      3.67 o 
  -2   0  16        0.96        2.72      1.93 o 
  -1   0  16        4.46        3.96      1.85 o 
   0   0  16       17.68       21.22      2.50 o 
   1   0  16      125.37      142.58      5.07 o 
   2   0  16       13.95       14.44      1.77 o 
  -6   1  16       15.59       14.77      1.80 o 
  -5   1  16        0.04       -1.28      1.48 o 
  -4   1  16       84.12       73.01      2.73 o 
  -3   1  16        3.39        5.17      1.98 o 
  -2   1  16       68.23       76.48      3.88 o 
  -1   1  16        8.16        7.90      2.05 o 
   0   1  16       44.73       40.20      2.87 o 
   1   1  16       74.79       82.13      3.93 o 
  -6   2  16       13.37       11.45      1.84 o 
  -5   2  16        7.25        3.98      1.65 o 
  -4   2  16       70.35       68.96      3.64 o 
  -3   2  16        1.36       -1.07      2.10 o 
  -2   2  16       19.25       18.94      2.43 o 
  -1   2  16        3.64        1.28      2.03 o 
  -1  -9  17       52.59       51.75      2.45 o 
   0  -9  17       23.42       33.22      3.00 o 
   1  -9  17       20.79       28.09      2.73 o 
   2  -9  17       40.75       40.60      3.22 o 
  -3  -8  17       70.77       69.75      4.13 o 
  -2  -8  17        8.79       10.55      1.42 o 
  -1  -8  17      117.16      129.18      6.70 o 
   0  -8  17        8.66        1.51      2.06 o 
   1  -8  17        1.18        0.32      2.08 o 
   2  -8  17        0.55       -2.01      2.01 o 
   3  -8  17       66.38       66.51      3.67 o 
  -4  -7  17       10.00        9.19      1.79 o 
  -3  -7  17       47.62       48.99      2.25 o 
  -2  -7  17       28.06       23.28      1.89 o 
  -1  -7  17       43.13       37.72      2.82 o 
   0  -7  17      141.81      147.77      5.23 o 
   1  -7  17      203.31      235.54      6.81 o 
   2  -7  17      104.38      103.41      4.51 o 
   3  -7  17        3.15        4.21      2.30 o 
  -4  -6  17       56.17       57.82      2.47 o 
  -3  -6  17       54.55       46.22      4.66 o 
  -2  -6  17        1.71        2.46      1.46 o 
  -1  -6  17       29.80       31.22      2.63 o 
   0  -6  17       12.20       13.98      2.38 o 
   1  -6  17        7.71        6.26      2.23 o 
   2  -6  17       34.65       38.49      2.75 o 
   3  -6  17       78.91       91.44      4.01 o 
  -5  -5  17       20.31       18.64      1.93 o 
  -4  -5  17        0.28       -0.31      1.53 o 
  -3  -5  17        0.01       -0.10      2.16 o 
  -2  -5  17       76.87       87.21      4.08 o 
  -1  -5  17        3.32        2.47      2.05 o 
   0  -5  17        5.60        4.83      2.10 o 
   1  -5  17       41.59       42.21      2.99 o 
   2  -5  17      129.35      150.87      5.20 o 
   3  -5  17      116.58      116.11      4.68 o 
  -6  -4  17       14.11       16.21      1.94 o 
  -5  -4  17      283.20      290.28      9.81 o 
  -4  -4  17       46.98       45.59      4.82 o 
  -3  -4  17       21.56       22.24      2.58 o 
  -2  -4  17       31.19       21.85      2.32 o 
  -1  -4  17       44.86       43.77      2.84 o 
   0  -4  17       28.83       30.10      2.65 o 
   1  -4  17       15.62       20.44      2.52 o 
   2  -4  17       15.78       17.00      2.50 o 
   3  -4  17        1.27       -1.59      2.10 o 
  -6  -3  17       21.95       17.20      1.93 o 
  -5  -3  17        0.50        1.33      1.58 o 
  -4  -3  17       40.91       47.13      2.21 o 
  -3  -3  17        1.26        0.63      1.41 o 
  -2  -3  17        3.17        3.22      1.83 o 
  -1  -3  17      113.02      112.20      4.31 o 
   0  -3  17        0.02       -0.25      1.96 o 
   1  -3  17      119.70      125.13      4.75 o 
   2  -3  17      105.61      126.46      4.82 o 
   3  -3  17       25.44       22.72      2.68 o 
  -6  -2  17        9.23       11.44      1.83 o 
  -5  -2  17        1.73        2.26      1.51 o 
  -4  -2  17      111.19      113.01      5.31 o 
  -3  -2  17        5.46        7.38      2.21 o 
  -2  -2  17        0.71       -1.17      1.83 o 
  -1  -2  17       13.36       14.82      2.35 o 
   0  -2  17       18.76       13.78      2.33 o 
   1  -2  17       10.46       15.40      2.45 o 
   2  -2  17        0.34       -2.06      2.06 o 
  -6  -1  17        6.35        6.73      1.72 o 
  -5  -1  17        6.39        2.88      1.64 o 
  -4  -1  17       20.54       22.89      1.81 o 
  -3  -1  17        1.72        2.47      2.11 o 
  -2  -1  17        6.43        5.50      2.00 o 
  -1  -1  17       66.58       67.40      3.76 o 
   0  -1  17        1.42        2.10      1.93 o 
   1  -1  17        1.77        2.77      2.00 o 
  -5   0  17       17.27       17.55      1.89 o 
  -4   0  17        5.36        3.78      1.63 o 
  -3   0  17       18.25       16.61      2.33 o 
  -2   0  17        0.01       -0.45      2.06 o 
  -1   0  17        0.00       -0.39      1.95 o 
   0   0  17        2.39        4.90      2.13 o 
  -4   1  17       22.21       20.07      2.72 o 
  -3   1  17        0.64        3.27      2.30 o 
  -2   1  17       14.42       10.22      2.28 o 
  -2  -7  18       67.02       69.45      3.83 o 
  -1  -7  18        0.11       -0.10      2.08 o 
   0  -7  18       26.63       24.50      2.67 o 
   1  -7  18       37.91       39.04      3.24 o 
  -3  -6  18      100.48      106.38      3.80 o 
  -2  -6  18       20.52       22.58      2.60 o 
  -1  -6  18       63.19       71.04      4.06 o 
   0  -6  18        2.92        0.50      2.05 o 
   1  -6  18       18.71       17.53      2.45 o 
   2  -6  18        0.29       -0.15      2.28 o 
  -4  -5  18        0.25        1.03      1.69 o 
  -3  -5  18        3.72        5.08      1.64 o 
  -2  -5  18      121.03      105.35      4.38 o 
  -1  -5  18       71.09       75.10      3.81 o 
   0  -5  18       48.01       44.01      3.00 o 
   1  -5  18        0.11       -2.13      2.13 o 
   2  -5  18        2.26        1.78      2.30 o 
  -4  -4  18       12.47       12.77      2.02 o 
  -3  -4  18        5.01        1.53      2.25 o 
  -2  -4  18        3.92        3.09      2.08 o 
  -1  -4  18       59.34       70.74      3.74 o 
   0  -4  18       63.75       66.98      3.71 o 
   1  -4  18        0.27        2.60      2.08 o 
  -4  -3  18        3.16        2.56      1.80 o 
  -3  -3  18        0.33       -0.32      2.06 o 
  -2  -3  18        3.65        4.83      2.25 o 
  -1  -3  18      119.19      127.15      4.98 o 
   0  -3  18       23.86       29.76      2.89 o 
   1  -3  18       29.95       40.74      3.12 o 
  -4  -2  18       20.00       22.87      2.65 o 
  -3  -2  18      119.46      125.69      4.98 o 
  -2  -2  18        2.62        3.57      2.13 o 
  -1  -2  18       51.54       49.61      3.12 o 
   0  -2  18        2.37       -1.44      2.01 o 
  -3  -1  18        0.02       -0.05      2.27 o 
  -2  -1  18        0.66       -2.20      2.20 o 
  -1  -1  18       29.20       30.07      2.79 o 
                                                 
